# Supplementary material for: The evolutionary history of IGKC in mammals reveals ancient duplications and remarkable divergence in lagomorphs
Source: Front Immunol. 2025 Oct 15;16:1686094. doi: 10.3389/fimmu.2025.1686094 (PMC12568662; doi:10.3389/fimmu.2025.1686094)
Supplement: Supplementary file 1 [file DataSheet1.zip]

Archive with 2 entries (2 files):
- SupplementaryData1.fas
- Supplementary Material_IGKC.docx
