# Supplementary material for: The evolutionary history of IGKC in mammals reveals ancient duplications and remarkable divergence in lagomorphs
Source: Front Immunol. 2025 Oct 15;16:1686094. doi: 10.3389/fimmu.2025.1686094 (PMC12568662; doi:10.3389/fimmu.2025.1686094)
Supplement: Supplementary file 1 [file DataSheet1.zip › SupplementaryData1.fas]

>AH002839 Homo sapiens chromosome 2 immunoglobulin kappa chain variable region (IGKV) gene, complete sequence; and immunoglobulin kappa chain constant region (IGKC) 
ACTGTGGCTGCACCATCTGTCTTCATCTTCCCGCCATCTGATGAGCAGTTGAAATCTGGA
ACTGCCTCTGTTGTGTGCCTGCTGAATAACTTCTATCCCAGAGAGGCCAAAGTACAGTGG
AAGGTGGATAACGCCCTCCAATCGGGTAAC---TCCCAGGAGAGTGTCACAGAGCAGGAC
AGCAAGGACAGC---ACCTACAGCCTCAGCAGCACCCTGACGCTGAGCAAAGCAGACTAC
GAGAAACACAAAGTCTACGCCTGCGAAGTCACCCATCAGGGCCTGAGCTCGCCCGTCACA
AAGAGCTTCAACAGGGGAGAGTGT
>Chimpanzee (Pan troglodytes) IGKC  (ENSPTRG00000047067)
ACTGTGGCTGCACCATCTGTCTTCATCTTCCCGCCATCTGATGAGCAGTTGAAATCTGGA
ACTGCCTCTGTTGTGTGCCTGCTGAATAACTTCTATCCCAGAGAGGCCAAAGTACAGTGG
AAGGTGGATAACGCCCTCCAATCGGGTAAC---TCCCAGGAGAGTGTCACAGAGCAGGAC
AGCAAGGACAAC---ACCTACAGCCTCAGCAGCACCCTGACGCTGAGCAAAGCAGACTAC
GAGAAACACAAAGTCTACGCCTGCGAAGTCACCCATCAGGGCCTGAGCTCGCCTGTCACC
AAGAGCTTCAACAGGGGAGAGTGT
>Bonobo (Pan paniscus) IGKC  (ENSPPAG00000008361)
ACTGTGGCTGCACCATCTGTCTTCATCTTCCCGCCATCTGATGAGCAGTTGAAATCTGGA
ACTGTCTCTGTTGTGTGCCTGCTGAATAACTTCTATCCCAGAGAGGCCAAAGTACAGTGG
AAGGTGGATAATGCCCTCCAATCGGGTAAC---TCCCAGGAGAGTGTCACAGAGCAGGAC
AGCAAGGACAAC---ACCTACAGCCTCAGCAGCACCCTGACGCTGAGCAAAGCAGACTAT
GAGAAACACAAAGTCTACGCCTGCGAAGTCACCCATCAGGGCCTGAGCTCGCCTGTCACC
AAGAGCTTCAACAGGGGAGAGTGT
>BK063601.1:1363310-1363629 TPA: Gorilla gorilla gorilla isolate KB3781 IGK gene locus
ACTGTGGCTGCACCATCTGTCTTCATCTTCCCGCCATCTGATGAGCAGTTGAAATCTGGA
ACTGCCTCTGTTGTGTGCCTGCTGAATAACTTCTATCCCAGAGAGGCCAAAGTACAGTGG
AAGGTGGATAACGTCCTCCAGTCGGGTAAC---TCCCAGGAGAGTGTCACAGAGCAGGAC
AGCAAGGACAAC---ACCTACAGCCTCAGCAGCACCCTGACGCTGAGCAAAGCAGAGTAC
GAGAAACACAAAGCCTATGCCTGTGAAGTCACCCATCAGGGCCTGAGCTCGCCCGTCACC
AAGAGCTTCAACAGGGGAGAGTGT
>XM_065527520.1:28-738 PREDICTED: Macaca fascicularis immunoglobulin kappa variable 2-30 (LOC102116898)
GCTGTGGCTCCACCATCTGTCTTCATCTTCCCGCCATCTGAAGATCAGGTGACATCTGGA
ACTGTCTCTGTTGTGTGCCTGCTGAATAACTTCTATCCCAGAGAGGCCAGCGTAAAGTGG
AAGGTGGATGGTGCCCTCAAAACGGGTAAC---TCCCAGGAGAGTGTCACAGAGCAGGAC
AGCAAGGACAAC---ACCTACAGCCTGAGCAGCACCCTGACGCTGAGCAGCACAGAGTAC
CAGAGTCACAAAGTCTATGCCTGCGAAGTCACCCATCAGGGCCTGAGCTCGCCCGTCACC
AAGAGCTTCAACAGAGGAGAGTGT
>XM_050755255.1:17-727 PREDICTED: Macaca thibetana thibetana immunoglobulin kappa light chain (LOC126934450)
GCTGTGGCTCCACCATCTGTCTTCATCTTCCCGCCATCTGAAGATCAGGTGACATCTGGA
ACTGTCTCTGTTGTGTGCCTGCTGAATAACTTCTATCCCAGAGAGGCCAGCGTAAAGTGG
AAGGTGGATGGTGCCCTCAAAACGGGTAAC---TCCCAGGAGAGTGTCACAGAGCAGGAC
AGCAAGGACAAC---ACCTACAGCCTGAGCAGCACCCTGACGCTGAGCAGCACAGAGTAC
CAGAGTCACAAAGTCTATGCCTGCGAAGTCACCCATCAGGGCCTGAGCTCGCCCGTCACC
AAGAGCTTCAACAGAGGAGAGTGT
>Pig-tailed macaque (Macaca nemestrina) IGKC  (ENSMNEG00000037667)
GCTGTGGCTGCACCATCTGTCTTCATCTTCCCGCCATCTGAGGATCAGGTGAAATCTGGA
ACTGTCTCTGTTGTGTGCCTGCTGAATAACTTCTATCCCAGAGAGGCCAGCGTAAAGTGG
AAGGTGGATGGTGCCCTCAAAACGGGTAAC---TCCCAGGAGAGTGTCACAGAGCAGGAC
AGCAAGGACAAC---ACCTACAGCCTGAGCAGCACCCTGACGCTGAGCAGCACAGACTAC
CAGAGTCACAATGTCTATGCCTGCGAAGTCACCCATCAGGGCCTGAGCTCGCCCGTCACC
AAGAGCTTCAACAGAGGAGAGTGT
>BK063716.1:1346348-1346670 TPA: Macaca mulatta isolate AG07107
GCTGTGGCTGCACCATCTGTCTTCATCTTCCCGCCATCTGAGGATCAGGTGACATCTGGA
ACTGTCTCTGTTGTGTGCCTGCTGAATAACTTCTATCCCAGAGAGGCCAGCGTAAAGTGG
AAGGTGGATGGTGTCCTCAAAACGGGTAAC---TCCCAGGAGAGTGTCACAGAGCAGGAC
AGCAAGGACAAC---ACCTACAGCCTGAGCAGCACCCTGACGCTGAGCAGCACAGACTAC
CAGAGTCACAATGTCTATGCCTGCGAAGTCACCCATCAGGGCCTGAGCTCGCCCGTCACC
AAGAGCTTCAACAGAGGAGAGTGT
>Sumatran orangutan (Pongo abelii) BK063599.1:817223-817545 TPA: Pongo abelii isolate Susie IGK gene locus
ACTGTGGCTGCACCATCTGTCTTCATCTTCCCGCCATCTGATGAGCAGCTGAAATCTGGA
ACTGCCTCTGTTGTGTGCCTGTTGAATAACTTCTATCCCAGACAGGTCAATGTAAAGTGG
AAGGTGGATAACGTCGAACAATCGGGTAAC---TTCCAGGAGAGTGCCACAGAGCAGGAC
AGCAAGGACAGC---ACCTACAGCCTCAGCAGCACCCTGACGCTGAGCAACGCAGAGTTC
CAGAAACACAAAGTCTATGCCTGCGAAGTCACCCATCAGGGCCTGAGCTCGCCCGTCACC
AAGAGCTTCAACAGGGGAGAGTGT
>Gibbon (Nomascus leucogenys)IGKC  (ENSNLEG00000030584)
GCTGTGGCTGCACCATCTGTCTTCATCTTCCCGCCATCTGAGGAGCAGTTGAAATCTGGA
ACTGCCTCTGTTGTGTGCCTACTGAATAACTTCTATCCCAGAGAGGTCAACGTAAAGTGG
AAGGTGGATAATGTCGTCCAGTCGGGTAAC---TCCCAGGAGAGTGCCACAGAGCAGGAC
AGCAAGGACAAC---ACCTACAGCCTCAGCAGCACCCTGACGCTGAGCAACACAGAGTTC
CAGAAACACAAAGTCTATGCCTGCGAAGTCACCCATCAGGGCCTGAGCTCGCCCGTCACC
AAGAGCTTCAATAGGGGAGAGTGT
>Golden snub-nosed monkey (Rhinopithecus roxellana)  IGKC  (ENSRROG00000036801)
GCTGTGGCTGCACCATCTGTCTTCATCTTCCCGCCATCTGATGAGCAGGTGAAATCCGGA
ACTGTCTCTGTTGTGTGCCTGCTGAATAACTTCTATCCCAGAGAGGCCAGCGTAAAGTGG
AAGGTGGATGATGTCGTCCAAACGGGTAAC---TCCCAGGAGAGTGTCACAGAGCAGGAC
---AAGGACAAC---ACCTACAGCCTCAGCAGCACCCTGACGCTGAGCAGCACACAGTAC
CAGCAACACAAAGTCTATGCCTGCGAAGTCACCCATCAGGGCCTGAGCTCGCCCCTCACC
AAGAGCTTCAACAAGGGAGATTGT
>Black snub-nosed monkey (Rhinopithecus bieti)IGKC  (ENSRBIG00000030948)
GCTGTGGCTGCACCATCTGTCTTCATCTTCCCGCCATCTGATGAGCAGGTGAAATATGGA
ACTGTCTCTGTTGTGTGCCTGCTGAATAACTTCTATCCCAGAGAGGCCAGCGTAAAGTGG
AAGGTGGATGATGTCGTCCAAACGGGTAAC---TCCCAGGAGAGTGTCACAGAGCAGGAC
---AAGGACAAC---ACCTACAGCCTCAGCAGCACCCTGACGCTGAGCAGCACAGAGTAC
CAGCAACACAAAGTCTATGCCTGCGAAGTCACCCATCAGGGCCTGAGCTCGCCCCTCACC
AAGAGCTTCAACAAGGGAGATTGT
>OQ624941.1:1-326 Chlorocebus aethiops immunoglobulin kappa constant (Igkc) mRNA
GCTGTGGCTGCACCATCTGTCTTCATCTTCCCGCCATCTGAGGATCAGGTGAAATCTGGA
ACTGTCTCTGTTGTGTGCCTGCTGAATAACTTCTATCCCAGAGAGGCCAGCGTAAAGTGG
AAGGTGGATGGTGCCGTCCAAACGGGTAAC---TCCCAGGAGAGTGTCACAGAGCAGGAC
AGCAAGGACAAC---ACCTACAGCCTGAGCAGCACCCTGACGCTGAGCAGCACAGACTAC
CAGAGTCACAAGGTCTATGCCTGCGAAGTCACCCATCAGGGCCTGAGCTCGCCCCTCACC
AAGAGCTTCAACAGAGAAGAGTGT
>Ma's night monkey (Aotus nancymaae) IGKC  (ENSANAG00000019679)
GCTGTGGCTGCGCCATCTGTCTTCATCTTCCAGCCATCTGAGGAACAGGTGAAATCTGGA
ACTGCCTCTGTTGTGTGCTTGCTGAATGACTTCTATCCCAGAGATGTCAGTGTAAAGTGG
AAGGTGGATGACGTCGTCCAGTCGAGTAAC---GTCCAGGACAGTATCACAGAGCAGGAC
AGCAAGGACAAC---ACCTACAGCCTCAGCAGCACCCTGACGCTGAGCAGCACAGAATAC
CAGAGGCACAAAGTCTACGCCTGTGAGGTCACCCATCAAGGCTTGAACTCGCCCCTCACG
AAGAGCTTCCGTCAAGGAGAGTGT
>Sooty mangabey (Cercocebus atys) IGKC  (ENSCATG00000042749)
GCTGTGGCTGCGCCATCTGTCTTCATCTTCCCGCCATCTGAAGATCAGGTGAAATCTGGA
ACTGTCTCTGTTGTGTGCCTGCTGAATAACTTCTATCCCAGAGAGGCCAGCGTAAAGTGG
AAGCTGGATGGTGCCCTCCAATCGGGTAAC---TCCCAGGAGAGTGTCACAGAGCAGGAC
AGCAAGGACAAC---ACCTACAGCCTGAGTAGCACCCTGACGCTGAGCAGCACAGACTAC
CAGAGTCACAAAGTCTATGCCTGCGAAGTCACCCATCAGGGCCTGAGCTCGCCCGTCACC
AAGAGCTTCAACAGAGGAGAGTGT
>Panamanian white-faced capuchin (Cebus imitator)  IGKC  (ENSCCAG00000003458)
GCTGTGGCTGTGCCATCTGTCTTCATCTTCCAGCCATCTGAGGAGCAGGTGAAATCTGGA
ACTGCCTCTGTTGTGTGCATGCTGAATGGCTTCTATCCCAGAGAAGTCAGTGTAAAGTGG
AAGGTGGATGACGTCGTCCAGTCGAGTAAC---GTCCAGGAGAGTGTCACAGAGCAGGAC
AGCAAGGACAAC---ACCTACAGCCTCAGCAGCACCCTGACGCTGAGCAGCACAGAATAC
CAGAGGCACAACGTCTACGCCTGTGAGGTCACCCATCAAGGCTTGAGCTCGCCCCTCACG
AAGAGCTTCCGTAAAGGAGAGTGT
>Drill (Mandrillus leucophaeus) IGKC  (ENSMLEG00000022333)
GCTGTGGCTGCACCATCTGTCTTCATCTTCCCGCCATCTGAGGATCAGGTGAAATCTGGA
ACTGTCTCTGTTGTGTGCCTGCTGAATAACTTCTATCCCAGAGAGGCCAGCGTAAAGTGG
AAGCTGGATGGTGCCCTCCAATCGGGTAAC---TCCCAGGAGAGTGTCACAGAGCAGGAC
AGCAAGGACAAC---ACCTACAGCCTGAGTAGCACCCTGACGCTGAGCAGCACAGACTAC
CAGAGTCACAAAGTCTATGCCTGCGAAGTCACCCATCAGGGCCTGAGCTCGCCCGTCACC
AAGAGCTTCAACAGAGGAGAGTGT
>Vervet-AGM (Chlorocebus sabaeus)IGKC  (ENSCSAG00000016459)
GCTGTGGCTGCACCATCTGTCTTCATCTTCCCGCCATCTGAGGATCAGGTGAAATCTGGA
ACTGTCTCTGTTGTGTGCCTGCTGAATAACTTCTATCCCAGAGAGGCCAGCGTAAAGTGG
AAGGTGGATGGTGCCGTCCAAACGGGTAAC---TCCCAGGAGAGTGTCACAGAGCAGGAC
AGCAAGGACAAC---ACCTACAGCCTGAGCAGCACCCTGACGCTGAGCAGCACAGACTAC
CAGAGTCACAAGGTCTATGCCTGCGAAGTCACCCATCAGGGCCTGAGCTCGCCCCTCACC
AAGAGCTTCAACAGAGAAGAGTGT
>Bushbaby (Otolemur garnettii) IGKC  (ENSOGAG00000024766)
GATGTGGCTCAGCCATCTGTCGCCCTGTTCCCCCCATCCCAGGAGCAGCAGAAGTCCGGA
ACTGTCTCTCTCTTGTGCACAATAACCCGATTTTACCCGAGAGAGATCACCGTCAATTGG
AAGGCGGATGGCGTCACCCAGACGAATGAT---ATCCTGAACAGCCTCTCAGAGCAGGAC
AGCAAAGACAAC---ACCTTTAGCCTCAGCAGTATGCTGACATTGCCCGTTTCAACGTAC
AACAATCACAACGTTTACTCCTGTGAGGTTGTTCATCAGAGCCTGAGCTCGCCCCTCACC
AAGAGCTTCAATAGGCAAGAGTGT
>BK063598.1:125074-125396 TPA: Lemur catta isolate mLemCat1 IGK gene locus, complete sequence
GCTCAGGCTCAGCCATCTGCCTACATCTTCCAGCCATCTCAGGAGCAGTTGCGGTCTGGA
AGTGCCACTCTCGTGTGCATGATAAACGGCTTCTACCCCAGTAATATCGACGTCAAGTGG
AGGTTGGATGGTGTTCTCCGAACGGATGAT---GTCCAGAACAGTCTCTCGGAGCAGGAC
AGCAATGACAGC---ACTTACAGCCTCAGCAGCACCCTGACGCTGCCCTCTACAGAGTAC
AACCAGTACAATACCTTTACCTGCGAGGTCACTCATCAGAGCCTGAGCTCACCCCTCACC
AAGAGCTTCAATAAGCAAGAGTGT
>V00885.1:39-356 Rabbit exon encoding constant part of immunoglobulin kappa chain (allele bas, allotype Basilea)IGKC2*4
GATCCAGTTGCGCCTTCTGTCCTCCTCTTCCCACCATCTAAGGAGGAGCTGACAACTGGA
ACAGCCACCATCGTGTGCGTGGCGAATAAATTCTATCCCAGTGACATCACCGTCACCTGG
AAGGTGGATGGCACCACCCAACAGAGCGGC---ATCGAGAACAGTAAAACACCGCAGAGC
CCCGAAGACAAT---ACCTACAGCCTGAGCAGCACTCTGTCACTGACCAGCGCACAGTAC
AACAGCCACAGCGTGTACACCTGCGAGGTGGTCCAA---GGCTCAGCCTCACCGATCGTC
CAGAGCTTCAACAGGGGTGACTGC
>X56061.1:506-820 O.cuniculus CK2 bas2 gene (exon 2) for IG kappa 2 light chain constant region IGKC2*3
GATCCAGTTGCACCTTCTGTCCTCCTCTTCCCACCATCTAAGGAGGAGCTGACAACTGGA
ACAGCCACCATCGTGTGCGTGGCGAATAAATTCTATCCCAGTGACATCACCGTCACCTGG
AAGGTGGATGGCACCACCCAACAGAGCGGC---ATCGAGAACAGTAAAACACCGCAGAGC
CCCGAAGACAAT---ACCTACAGCCTGAGCAGCACTCTGTCACTGACCAGCGCACAGTAC
AACAGCCACAGCGTGTACACCTGCGAGGTGGTCCAA---GGCTCAGCCTCACCGATCGTC
CAGAGCTTCAACAGGGGTGACTGC
>X05800.1:294-614 Rabbit immunoglobulin kappa light chain gene b6 C(K)2 IGKC2*2
GATCCAGTTGCGCCTTCTGTCCTCCTCTTCCCACCATCTAAGGAGGAGCTGACAACTGGA
ACAGCCACCATCGTGTGCGTGGCGAATAAATTCTATCCCAGTGACATCACCGTCACCTGG
AAGGTGGATGGCACCACCCAACAGAGCGGC---ATCGAGAACAGTAAAACACCGCAGAGC
CCTGAAGACAAT---ACCTACAGCCTGAGCAGCACTCTGTCACTGACCAGCGCACAGTAC
AACAGCCACAGCGTGTACACCTGCGAGGTGGTCCAA---GGCTCAGCCTCACCGATCGTC
CAGAGCTTCAACAGGGGTGACTGC
>X05801.1:283-603 Rabbit immunoglobulin kappa light chain gene b9 C(K)2 IGCK2*1
GATCCAGTTGCGCCTTCTGTCCTCCTCTTCCCACCATCTAAGGAGGAGCTGACAACTGGA
ACAGCCACCATCGTGTGCGTGGCGAATAAATTCTATCCCAGTGACATCACCGTCACCTGG
AAGGTGGATGGCACCACCCAACAGAGCGGC---ATCGAGAACAGTAAAACACCGCAGAGC
CCCGAAGACAAT---ACCTACAGCCTGAGCAGCACTCTGTCACTGACCAGCGCACAGTAC
AACAGCCACAGCGTGTACACCTGCGAGGTGGTCCAA---GGCTCAGCCTCACCGATCGTC
CAGAGCTTCAACAGGGGTGACTGC
>K01360.1:4714-5027 Rabbit Ig germline kappa isotype K1 (allotype b4) IGKC1*01
GATCCAGTTGCACCTACTGTCCTCATCTTCCCACCAGCTGCTGATCAGGTGGCAACTGGA
ACAGTCACCATCGTGTGTGTGGCGAATAAATACTTTCCC---GATGTCACCGTCACCTGG
GAGGTGGATGGCACCACCCAAACAACTGGC---ATCGAGAACAGTAAAACACCGCAGAAT
TCTGCAGATTGT---ACCTACAACCTCAGCAGCACTCTGACACTGACCAGCACACAGTAC
AACAGCCACAAAGAGTACACCTGCAAGGTGACCCAG---GGCACGACCTCA---GTCGTC
CAGAGCTTCAATAGGGGTGACTGT
>AH001227.2:2724-3037 Oryctolagus cuniculus haplotype homozygous b4 IGKC1*2
GATCCAGTTGCACCTACTGTCCTCATCTTCCCACCATCTGCTGATCTTGTGGCAACTGGA
ACAGTCACCATCGTGTGTGTGGCGAATAAATACTTTCCC---GATGTCACCGTCACCTGG
GAGGTGGATGGCACCACCCAAACAACTGGC---ATCGAGAACAGTAAAACACCGCAGAAT
TCTGCAGATTGT---ACCTACAACCTCAGCAGCACTCTGACACTGACCAGCACACAGTAC
AACAGCCACAAAGAGTACACCTGCAAGGTGACCCAG---GGCACGACCTCA---GTCGTC
CAGAGCTTCAATAGGGGTGACTGT
>K01363.1:4375-4691 Rabbit Ig germline kappa (b5) IGKC1*3
GCTACATTGGCACCTACTGTCCTCATCTTCCCACCATCTCCTGCTGAGCTGGCAACTGGA
ACAGCCACCATCGTGTGCGTGGCAAACAAATACTTTCCC---GATGGCACCGTCACCTGG
CAGGTGGATGGCAAGCCCCTAACAACTGGC---ATCGAGACCAGTAAAACACCGCAGAAT
TCTGATGATTGT---ACCTACAACCTCAGCAGTACTCTGACACTGAAAAGCGACGAGTAC
AACAGCCACGACGAGTACACCTGCCAGGTGGCCCAG---GGCTCAGGCTCACCGGTCGTC
CAGAGCTTCAGTAGGAAGAACTGT
>X00674.1:263-586 Rabbit immunoglobulin b9 C kappa light chain gene IGCK1*4
CCTCCAATTGCGCCTACTGTCCTCCTCTTCCCACCATCTGCTGATCAGCTGACAACTGAA
ACAGTCACCATCGTGTGCGTGGCAAATAAATTCCGTCCCAATGACATCACCGTCACCTGG
AAGGTGGATGTCGAAATCCAACAGAGCGGC---ATCGAGAACAGTACAACACCGCAGAGC
CCCGAAGACTGT---ACCTACAACCTCAGCAGCACTCTGTCACTGACCAAAGCACAGTAC
AACAGCCACAGCGTGTACACCTGCGAGGTGGTCCAC---AACTCGGGCTCAGCGATCGTC
CAGAGCTTCAATAGGGGTGACTGT
>X03050.1:296-618 Rabbit (Basilea) Ig-kappa 1b9 mutant gene IGCK1*5
CCTCCAATTGCGCCTACTGTCCTCCTCTTCCCACCATCTGCTGATCAGCTGACAACTGAA
ACAGTCACCATCGTGTGCGTGGCAAATAAATTCCGTCCCAATGACATCACCGTCACCTGG
AAGGTGGATGACGAAATCCAACAGAGCGGC---ATCGAGAACAGTACAACACCGCAGAGC
CCCGAAGACTGT---ACCTACAACCTCAGCAGCACTCTGTCACTGACCAAAGCACAGTAC
AACAGCCACAGCGTGTACACCTGCGAGGTGGTCCAC---AACTCGGGCTCAGCGATCGTC
CAGAGCTTCAATAGGGGTGACTGT
>OchPri_1::NC_080839.1:15111872-15112180
AGCACAGTTGCACCAGTTGCCTCCATCTTCCCACCAGCTAAGGATATGCTGCAAACCAAC
ACAGTCTCTATCGTCTGCATAGCGGATAAATTCTACCCCAAAACAATCACTGTCACCTGG
AAGGTGGGTGGCGTTACCCAGACCACTGGC---ATCCTGGAGAGCATCACACCACAGAAC
GACACAGACAAT---ACCTACAGCCTCAGTAGCACTCTGTCACTGAGCACTGCAACTTAC
AAAAGCAACAATGTGTACACCTGCGAGATAACACATGAAGGCCTGACCTCACCGCTTGTC
AAGAGCTTTAATAGGAATGAATGC
>OchPri_2::NC_080839.1:14928526-14928834
AGCACAGTTGCACCAGTCGCCTCCATCTTCCCACCAGCTAAGGCTATGCTGGACACCGAC
ACAGTCTCTATCGTCTGCATAGCGGATAAATTCTACCCCAAAACAATCACTGTCACCTGG
AAGGTGGGTGGCGTTACCCAGACCACTGGC---ATCCTGGAGAGCCTCACACCACAGAAC
GACTCAGACAAT---ACCTACAGCCTCAGCAGCACTCTATCACTGAGCACTGCAACTTAC
AAAAGCAACAACGTGTACACCTGTGAGATAACACATGAAGGCCTGACCTCACCACTCGTC
AAGAGCTTTAATAGGAATGAATGC
>OchCur_1::NW_024466599.1:53213826-53214144
GACACAGCTGCACCAATTGCCTCCATCTTCCCACCAGATAAGGGAATGCTGAACTCCGGC
ACAGTCTCTATTGTCTGCATAGCGGATAAATTCTACCCCAGTGAAATCGTTGTCACCTGG
AAGGTGGGTGGCGTCACCCATACAACTGGT---ATCCAGGAGAGCAAAACACCACAGAAC
TGCTCAGACAAT---ACCTACAGCCTCAGCAGCATTCTGACGCTGAGCACTACACAGTAC
AACAGCAACGATGTGTACACCTGTGAGATAACACATGCAGGCCTGACCTCACCACTTGTC
AAGAGCTTTAACAGGAATGAATGC
>OchCur_2::NW_024466599.1:53022687-53023000
AGCACAGTTGCGCCAGTTGCCTCCATCTTCCCACCAGCTAAGGAACAGCTGAGCACCGGC
ACAGTCTCTATTGTCTGCATAGCGGATAAATTCTACCCCAGCGAAATCGGTGTCACCTGG
AAGGTGGGTGGTGTTACCAAGAAGACTGGT---ATCCTGGAGAGCAAAACACCACAGAAC
GACTCAGACAAT---ACCTACAGCCTCAGCAGCACTCTGACGTTGGACACTGCAACTTAC
AACAGCAACGATGAGTACACCTGCGAGATAACACACGCAGGCCTGACCTCACCACTCGTC
AAGAGCTTCAGTAGGAGTGAATGC
>LepAme_1::PVJM010329106.1:323-638
GATTCAGCTGCGCCTTCTGTCCTCATCTTCCCACCATCTGCTGCTGAGCTGGCAACTGGA
ACAGCCACCATCGTGTGCATGGCGAATAAATTCTATCCCAGTGATATCACCGTCACCTGG
AAGGTGGATGGCGCCACCCAACAGAGCGGC---ATCGAGAACAGTAAAACACCACAAAGC
CCCGAAGACAAT---ACCTACAGTCTGAGCAGCACTCTGTCATTGACCAGCGCAGAGTAC
AACAAGCACAACGTGTACACCTGTGAGGTGGCCCAA---GGCTCGGGCTCACCGATCACC
CAGAGCTTCAATAGGAATGACTGT
>LepAme_2::PVJM010193728.1:309-622
CCTTCGGTTGCCCCCACTGTCCTCATCTTCCCACCATCTGATGCTGAGCTGGCAACTGGG
ACAGCCACCATCGTGTGCGTGGCGAATAAATTCTGTCCCAATGATATCTCCGTCACCTGG
AAGGTGGATGGCACCACCCAACAGAGCGGC---ATTGAGAACAGTACAACACCACAGAAC
TCCGAAGATGGT---ACCTACAGCCTGAGCAGCACTCTGTCACTGAGCGCCACAGAGTAC
AACAGCCACAACGTGTACACCTGCGAGGTGACCCAC---AACTCAGGCTCACCGATCACC
CAGAGCTTCAATAGGAATGACTGT
>LepAme_3::PVJM010386988.1:248-560
GATTCAGCTGCACCTTCTGTTGTCCTCTTCCCACCATCTGATGCTGAGCTGGCAACTGGA
ACAGCCACCATCGTGTGCGTGGCGAATAAATACTTTCCC---GATGTCACCGTCACCTGG
AAGGTGGATGGCACCACCCAACAGAGCGGC---ATCGAGAACAGTAAAACAGGGCAGAAT
TCTCAAGACTGT---ACCTACAACCTCAGCAGCACTCTGTCACTGAGCGCCACAGAGTAC
AACAGCCACAACGAGTACACCTGTGAGGTGGCCCAA---GGCTCGGGCTCACCGATCACC
CAGAGCTTCAATAGGAATGACTGT
>M37809.1:3702-4016 Rabbit IgK 1b6 unrearranged kappa chain IGCK1*6
GCTACGTTGGCACCTACTGTCCTCATCTTCCCACCATCTCCTGCTGAGCTGGCAACTGGA
ACAGCCACCATCGTGTGCGTGGCGAATAAATACTTTCCC---GATGGCACCGTCACCTGG
AAGGTGGATGGCATCACCCAAAGCAGCGGC---ATCAATAACAGTAGAACACCGCAGAAT
TCTGCAGATTGT---ACCTACAACCTCAGCAGTACTCTGACACTGAGCAGCGACGAGTAC
AACAGCCACGACGAGTACACCTGCCAGGTGGCCCAG---GACTCAGGCTCACCGGTCGTC
CAGAGCTTCAGTAGGAAGAGCTGT
>M22542.1:992-1309 Rabbit Ig germline kappa chain C-region (CK1B95)IGCK1*7
GATCCAGTTGCACCTACTGTCCTCATCTTCCCACCATCTCCTGCTGAGCTGGCAACTGGA
ACAGCCACCATCGTGTGCGTGGCGAATAAATACTTTCCC---GATGTCACCGTCACCTGG
AAGGTGGATGGCACCACCCAAACAACTGGC---ATCGAGAACAGTAGAACACCACAGAAT
TCTGATGATTGT---ACCTACAACCTCAGCAGTACTCTGACACTGAAAAGCGACGAGTAC
AACAGCCACGACGAGTACATCTGCCAGGTGGCCCAG---GGCTCAGGCTCACCGGTCGTC
CAGAGCTTCAGTAGGAAGAACTGT
>Z48308.1 b6w2 IGCK1*8
GATCCAGTTGCACCTACTGTCCTCATCTTCCCACCATCTCCTGCTGAGCTGGCAACTGGA
ACAGCCACCATCGTGTGCGTGGCGAATAAATACTTTCCC---GATGGCACCGTCACCTGG
AAGGTGGATGGCATCACCCAAAGCAGCGGC---ATCAATAACAGTAGAACACCGCAGGAT
CCTACATATTGT---ACCTACAACCTCAGCAGTACTCTGACACTGAGCAGCGACGAGTAC
AACAGCCACAACGAGTACACCTGCCAGGTGGCCCAG---GACTCAGGCTCACCGGTCGTC
CAGAGCTTCAATAGGAAGAGCTGT
>K01359.1:1-690 Rabbit Ig kappa (b9) complete mRNA IGCK9 IGCK1*9
CCTCCAATTGCGCCTACTGTCCTCCTCTTCCCACCATCTGCTGATCAGCTGACAACTGAA
ACAGTCACCATCGTGTGCGTGGCAAATAAATTCCGTCCCAATGACATCACCGTCACCTGG
AAGGTGGATGACGAAATCCAACAGAGCGGC---ATCGAGAACAGTACAACACCGCAGAGC
CCCGAAGACTGT---ACCTACAACCTCAGCAGCACTCTGTCACTGACCAAAGCACAGTAC
AACAGCCACAGCGTGTACACCTGCGAGGTGGTCCAC---AACTCGGGCTCAGCGATCGTC
CAGAGCTTCAATAGGGGTGACTGT
>AJ222663.1:193-509 Oryctolagus cuniculus IgCK1 gene (b locus), allotype b4wc IGCK1*10
GATACGTTTGCACCTTCTGTCCTCATCTTCCCACCATCTCCTGCTGAGCTGGCAACTGGA
ACAGCCACCATCGTGTGCGTGGCGAATAAATACTTTCCC---GATGTCACCGTCACCTGG
AAGGTGGATGGCACCACCCAAAGCAGCGGC---ATCGAGAAAAGTAAAACAGGGCAGAAT
TCTGATGATTGT---ACCTACAACCTCAGCAGTACTCTGTCACTGACCAGCGCACAGTAC
AACAGCCACAACGTGTACACCTGTGAGGTAGCCCAA---GGCTCGGGCTCACCGGTCGTC
CAGAGCTTCAATAGGAATGACTGT
>AJ222664.1:251-567 Oryctolagus cuniculus IgCK1 gene (b locus), allotype b5wf IGCK1*11
GCTACGTTGGCACCTACTGTCCTCCTCTTCCCACCATCTCCTGCTGAGCTGGCAACTGGA
ACAGCCACCATCGTGTGCGTGGCGAATAAATACTTTCCC---GATGTCACCGTCACCTGG
AAGGTGGATGGCACCACCCAAACAACTGGC---ATCGAGACCAGTAAAACAGGGCAGAAT
TCTGAAGACTGT---ACCTACAACCTCAGCAGTACTCTGACACTGAAAAGCGACGAGTAC
AACAGCCACGACGAGTACATCTGCCAGGTGGCCCAG---GGCTCAGGCTCACCGGTCGTC
CAGAGCTTCAATAGGAAGAACTGT
>Z80231 Lepus americanus bla gene
GATTCAGCTGCACCTTCTGTTGTCCTCTTCCCACCATCTGATGCTGAGCTGGCAACTGGA
ACAGCCACCATCGTGTGCGTGGCGAATAAATACTTTCCC---GATGTCACCGTCACCTGG
AAGGTGGATGGCACCACCCAACAGAGCGGC---ATCGAGAACAGTAAAACAGGGCAGAAT
TCTCAAGACTGT---ACCTACAACCTCAGCAGCACTCTGTCACTGAGCGCCACAGAGTAC
AACAGCCACAACGAGTACACCTGTGAGGTGGCCCAA---GGCTCGGGCTCACCGATCACC
CAGAGCTTCAATAGGAATGACTGT
>Arctic ground squirrel (Urocitellus parryii) IGKC  (ENSUPAG00010018047)
GCAGATAGGCATTCTAGTGTCTCCATCTTCCCACCGTCTTCGGAGCAGTTGCAGTCCGGA
GGGGCCACGGTTGTGTGTTTTGTGAATGACTTCTACCCCAGAGACGTCAACGTGAAGTGG
AAGGTGGACAACGCCTATTACAACAGCAAT---ATCCAGAACAGCTTCACGGAGCAGAAC
TCCAAGGACAGC---ACGTACAGCCTCAGCAGCACCCTGTCGCTGACCAGCTCCGAGTAC
AACAATCACAACAGCTATACCTGCGAGGTCAGCCACAGCAGCCTGTCCTCGCCCATCACC
AAGACGGTCAAAAGGAACGAGTGC
>Eurasian red squirrel (Sciurus vulgaris) IGKC  (ENSSVLG00005019486)
GATGTGGCTAAGCCAACTGTCTCCATCTTCCCACCGTCTTCGGAGCAGTTAGCCACTGGA
AGTGCCTCGCTCGTGTGCTTTGTGAATAGCTTCTACCCCAAGGACATCAGCGTCAAGTGG
AAGGTGGACGGCACCGAGCACACCAGCAAC---GTCCAGAACAGCCTCACGGAGCAGGAC
AGCAAGGACAGC---ACCTACAGCCTCAGCAGCACCCTCTCGCTGACCAGCAGCGAGTAC
AACAGCCACAACGTCTTCGCCTGCGAGGTCAACCACCAGAGCCTGTCCTCGGCCATTGTC
AAGAGCGTCAACCGGGACGAGTGT
>V00807.1:213-533 Part of the germ line murine gene for kappa-immunoglobulin
GCTGATGCTGCACCAACTGTATCCATCTTCCCACCATCCAGTGAGCAGTTAACATCTGGA
GGTGCCTCAGTCGTGTGCTTCTTGAACAACTTCTACCCCAAAGACATCAATGTCAAGTGG
AAGATTGATGGCAGTGAACGACAAAATGGC---GTCCTGAACAGTTGGACTGATCAGGAC
AGCAAAGACAGC---ACCTACAGCATGAGCAGCACCCTCACGTTGACCAAGGACGAGTAT
GAACGACATAACAGCTATACCTGTGAGGCCACTCACAAGACATCAACTTCACCCATTGTC
AAGAGCTTCAACAGGAATGAGTGT
>Naked mole-rat female (Heterocephalus glaber)  IGKC  (ENSHGLG00000035237)
AGTGTGGCTCAGCCAACTGTTTCCATCTTCCCACCATCGACTGAAGAGTTGAATTCTGGA
AGTGCCTCAGTTGTGTGCTTCGCTAATAACTTCTATCCAAAAGATATCAACCTTAAGTGG
AAGGTGGATGGCAGTGACCGCACAGGTGAC------ATCAAGAGTATCACGGAGCAGGAC
AGCAAGGACAGC---ACCTACAGCCTCAGCAGCACCCTGCCGCTGACCGCTGCAGAGTAC
AAAAGCCATGACAGCTATATCTGCGAGGTCTCCCACGAGGGCCTGACCTCACCCATTGTC
CAGCGCTTCAACAGGAATGAGTGT
>Northern American deer mouse (Peromyscus maniculatus bairdii)  Igkc  (ENSPEMG00000030073)
GCTGATGCCAAGCCAACTGTTTCCATCTTCCCACCATCCAGAGAGCAGTTACAGGATGGA
ACTGCCTCAGTCGTGTGCTTCCTGAACAACTTCTACCCCAAAGAAGCCAGTGTCAAGTGG
GTAGTAGATGGCAGTGAACAACGAAATGGA---ATTGTGAGCAGTACGACCGATCAGGAC
AGCAAAGACAAC---ACCTACAGCATGAGCAGCACCCTCATGTTGACCAAAGCAGAGTAT
GAGAGTCACAGCTTGTATGCCTGTGAGGTCACCCACAAGACGTCACCTACAGCCATCGTC
AAGAGCTTCAAGAAGGATGAGTGT
>Norway rat (Rattus norvegicus) M14434.1:44-745 Rat Ig active kappa-chain mRNA 
GCTGATGCTGCACCAACTGTATCTATCTTCCCACCATCCACGGAACAGTTAGCAACTGGA
GGTGCCTCAGTCGTGTGCCTCATGAACAACTTCTATCCCAGAGACATCAGTGTCAAGTGG
AAGATTGATGGCACTGAACGACGAGATGGT---GTCCTGGACAGTGTTACTGATCAGGAC
AGCAAAGACAGC---ACGTACAGCATGAGCAGCACCCTCTCGTTGACCAAGGCTGACTAT
GAAAGTCATAACCTCTATACCTGTGAGGTTGTTCATAAGACATCATCCTCACCCGTCGTC
AAGAGCTTCAACAGGAATGAGTGT
>Ryukyu mouse (Mus caroli) Igkc  (MGP_CAROLIEiJ_G0000012)
GCTGATGTTGCACCAACTGTATCCATCTTCCCACCATCCAGTGAGCAGTTAACATCTGGA
GGTGCCTCAGTCGTGTGCTTCATGAACAACTTCTACCCCAGAGACATCAATGTCAAGTGG
AAGATTGATGGCAGTGAACGACAAAGTGGC---GTCCTGAACAGTTGGACTGATCAGGAC
AGCAAAGACAGC---ACCTACAGCATGAGCAGCACTCTCACGTTGACCAAGGCCGAGTAT
GAACAACATAACAGCTACACCTGTGAGGCCACTCACAAGACATCAACTTCACCCATCGTC
AAGAGCTTCAACAGGAATGAGTGT
>Shrew mouse (Mus pahari) Igkc  (MGP_PahariEiJ_G0000005)
GCTGATGTTGCACCAACTGCATCCATCTTCCCACCATCCAATGAGCAGTTAGCATCTGGA
GGTGCCTCAATCGTGTGTTTCCTGAACAACTTCTACCCCAGAGACATCAATGTCAAGTGG
AAGGTTGATGGCAGTGAAAAACGAGATGGC---GTCCTGAACAGTTGGACTGAACAGGAC
AGCAAGGACAGC---ACCTACAGCATGAGCAGCACCCTCACATTGACCAAGGCAGAGTAT
GAACAACATAACAGCTATACCTGTGAGGCCGTTCATAAAACATCAAGTTCACCCATCGTC
AAGAGCTTCAACAGGAATGAGTGT
>Steppe mouse (Mus spicilegus)Igkc  (ENSMSIG00000018565)
GCTGATGTTGCACCAACTGTATCCATCTTCCCACCATCCAGTGAGCAGTTAACATCTGGA
GGTGCCTCAGTCGTGTGCTTCTTGAACAACTTCTACCCCAAAGACATCAATGTCAAGTGG
AAGATTGACGGCAGTGAACGACAAAATGGC---GTCCTGAACAGTTGGACTGATCAGGAC
AGCAAAGACAGCAGCACCTACAGCATGAGCAGCACCCTCTCGTTGACCAAGGACGAGTAT
GAACGACATACCAGCTATACCTGTGAGGCCACTCACAAGACATCAACTTCACCCATCGTC
AAGAGCTTCAACAGGAATGAGTGT
>Western wild mouse (Mus spretus)
GCTGATGCTGCACCAACTGTATCCATCTTCCCACCATCCAGTGAGCAGTTAACATCTGGA
GGTGCCTCAGTCGTGTGCTTCTTGAACAACTTCTACCCCAGAGACATCAATGTCAAGTGG
AAGATTGATGGCAGTGAACGACAAAATGGT---GTCCTGAACAGTTGGACTGATCAGGAC
AGCAAAGACAGC---ACCTACAGCATGAGCAGCACCCTCACATTGACCAAGGACGAGTAT
GAACGACATAACAGCTATACCTGTGAGGCCACTCACAAGACATCAACTTCACCCATCGTC
AAGAGCTTCAACAGGAATGAGTGT
>OP161053.1:205992-206284 Ailuropoda melanoleuca isolate Jingjing immunoglobulin kappa light chain gene locus, complete sequence
AATGATGCCCAGCCATCCGTCTTTGTGTTCCAACCGTCTCCGGACGAGTTACACACAGGC
AGTGCCTCTGTCGTGTGCTTGTTGAATGGCTTCTACCCTAGAGACATCAACGTCAAGTGG
AAAGTGGATGGTGAAATCCAAAACACAGGC---ATCCAGGAAAGTGTCACAGAGCAGGAC
AGCAAGGACAGC---ACCTACAGCCTCAGCAGCACCCTGACGATGTCCAGTACGGAGTAC
CAAAGTCATGAGAACTACTCCTGCGAGGTCACTCACAAGAGTCTGCCCTCCACCCTCATC
AAGAGCTTCCAAAGAAGCCAGTGT
>American black bear (Ursus americanus) IGKC  (ENSUAMG00000021733)
AATGATGCCCAGCCATCCGTCTTTGTGTTCCAACCATCTCCGGACCAGTTACACACAGGC
AGTGCCTCTGTCGTGTGCTTGCTGAATGGCTTCTACCCCAGAGACGTCAACGTCAAGTGG
AAAGTGGATGGTGTAATCCAAAACACAGGC---ATCCAGGAAAGTGTCACAGAGCAGGAC
AGCAAGGACAGC---ACCTACAGCCTCAGCAGCACCCTGACGATGTCCAGTACGGAGTAC
CAAAGTCATGAGAACTACTCCTGCGAGGTCACTCACAAGAGTCTGCCCTCCACCCTCATC
AAGAGCTTCCAAAGAAGCCAGTGT
>Dog (canis lupus familiaris) ENSCAFG00845012811
AATGATGCCCAGCCAGCCGTCTATTTGTTCCAACCATCTCCAGACCAGTTACACACAGGA
AGTGCCTCTGTTGTGTGCTTGCTGAATAGCTTCTACCCCAAAGACATCAATGTCAAGTGG
AAAGTGGATGGTGTCATCCAAGACACAGGC---ATCCAGGAAAGTGTCACAGAGCAGGAC
A---AGGACAGT---ACCTACAGCCTCAGCAGCACCCTGACGATGTCCAGTACTGAGTAC
CTAAGTCATGAGTTGTACTCCTGTGAGATCACTCACAAGAGCCTGCCCTCCACCCTCATC
AAGAGCTTCCAAAGGAGCGAGTGT
>Dingo (Canis lupus dingo) IGKC  (ENSCAFG00020016883)
AGAACAGTGGATCCAGCCGTCTATTTGTTCCAACCATCTCCAGACCAGTTACACACAGGA
AGTGCCTCTGTTGTGTGCTTGCTGAATAGCTTCTACCCCAAAGACATCAATGTCAAGTGG
AAAGTGGATGGTGTCATCCAAGACACAGGC---ATCCAGGAAAGTGTCACAGAGCAGGAC
A---AGGACAGT---ACCTACAGCCTCAGCAGCACCCTGACGATGTCCAGTACTGAGTAC
CTAAGTCATGAGTTGTACTCCTGTGAGATCACTCACAAGAGCCTGCCCTCCACCCTCATC
AAGAGCTTCCAAAGGAGCGAGTGT
>Red fox (Vulpes Vulpes) IGKC  (ENSVVUG00000028725)
AGAACTGTACTGCCAGCCGTCTATTTGTTCCAACCATCTCCAGACCAGTTACACACAGGA
AGTGCCTCTGTTGTGTGCTTGCTGAATAGCTTCTACCCCAAAGACATCAATGTCAAGTGG
AAAGTGGATGGTGTCATCCAAGACACAGGC---ATCCAGGAAAGTGTCACAGAGCAGGAC
A---AGGACAGT---ACCTACAGCCTCAGCAGCACCCTGACGATGTCCAGTACTGAGTAC
CTAAGTCATGAGTTGTACTCCTGTGAGATCACTCACAAGAGCCTGCCCTCCACCCTCATC
AAGAGCTTCCAAAGGAGCGAGTGT
>MT330237.1:2-320 Mustela putorius furo kappa immunoglobulin constant region mRNA, partial cds
AATGATGCCCAGCCATCCGTCTTTCTGTTCCAACCATCTCCGGACCAGTTACATACGGGC
AGTGCCTCTGTCGTGTGCATGCTGAATGGCTTCTACCCCAGAGAAGTCAATGTCAAATGG
AAGGTTGATGGTGTTACCAAAAACACAGGC---ATCCTGGAAAGTGTCACAGAACAAGAC
AGCAAGGACAGC---ACCTACAGCCTCAGCAGCACCTTGACGATGCCCAGTACGGAGTAC
CTAAGTCATGAGAAGTACTCCTGTGAGGTCACTCACAAGAGCCTGTCCTCCCCTCTTGTC
AAGAGCTTCCAAAGGAGCGAGTGC
>L07787.1:253-571 Mink immunoglobulin kappa light chain (IGK) variable region, joining region, constant region mRNA, 3' end
AATGATGCCCAGCCATCCGTCTTTTTGTTCCAACCATCTCAGGACCAGTTACATACCGGC
AGTGCCTCTGTCGTGTGCTTGCTGAATGGCTTCTACCCCAAAGAAGTCACTGTCAAATGG
ATGGTTGATGGTGTTACCAAAAACACAGGC---ATCCTAGAAAGTGTCACAGAACAAGAC
AGCAAGGACAGC---ACCTACAGCCTCAGCAGCACCCTGACGATCCCCAGTACGGAGTAC
CTAAGTCATGAGACGTACTCCTGTGAGGTCACTCACAAGAGCCTGTCCTCCCCTCTTGTC
AAGAGCTTCCAAAGGAGCGAGTGC
>XM_027621286.1:49-780 PREDICTED: Zalophus californianus immunoglobulin kappa light chain-like (LOC113937261)
AATGATGCCCAGCCATCCGTCTTTTTGTTCCAACCATCTCCGGACCAGTTACACACAGGC
AGTGCCTCTGTCGTGTGCATGCTGAATAGCTTCTATCCCAAAGACGTCAAAGTCCAGTGG
AAAGTGGATGGGGCTATCCAAAACACAGGC---ATCCAGGAAAGTGTCACAGAGCAGGAC
AGCAAGGACAGC---ACCTACAGCCTCAGCAGCACCCTGACGATGCCCAGTACAGAGTAC
CAAAGTCATGACAAGTACTCCTGCGAGGTCACTCACAAGAGCCTGTCCTCCACCCTTGTC
AAGAGCTTCCAAAGAAGCGAGTGT
>XM_022504288.1:19-726 PREDICTED: Enhydra lutris kenyoni immunoglobulin kappa light chain-like (LOC111147970)
AATGATGCCCAGCCATCCGTCTTTTTGTTCCAACCATCTCCGGACCAGTTACATACCGGC
AGTGCCTCTGTTGTGTGCTTGCTGAATAGCTTCTACCCCAGAGAAGTCGATGTCAAATGG
AAGGTTGATGGTGTTACCAAAAACACAGGC---ATCCTGGAAAGTGTCACAGAACAGAAC
AGCAAGGACAGC---ACCTACAGCCTCAGCAGCACCTTGACGATGCCCAGTACGGAGTAC
CTAAGTCATGAGAAGTACTCCTGTGAGGTCACTCACAAGAGCCTGTCCTCCCCTCTTGTC
AAGAGCTTCCAAAGGAGCGAGTGC
>XM_029937767.1:429-747 PREDICTED: Suricata suricatta immunoglobulin kappa light chain-like (LOC115290063), transcript variant X4, mRNA
AGTGATGCTCAGCCATCCGTCTTTCTCTTCCAACCATCTCCGGAGCAGTTACAGACAGGA
ACTGCCACTCTCGTGTGCATGCTGAATGACTTCTACCCCAGAGAAGCCGATGTCAAGTGG
AAAGTGGATGGTGTTCTCCAAAACCAAGGC---ATCGAAAAGAGTGTCACAGAGCAGAAC
AGCAAGGACAGC---ACCTACAGCCTCAGCAGCACCCTGACGTTATCCAGTACAGACTAC
CAACGTCATGAAGTGTACTCCTGCGAGGTCATGCACAAGAGCCTGTCCTCCCCCCTTGTC
AAGAGCTTCAACAGGAGCCAGTGT
>XM_025927097.1:413-731 PREDICTED: Puma concolor immunoglobulin kappa light chain-like (LOC112864036), mRNA
AGTGATGCTCAGCCATCTGTCTTTCTCTTCCAACCATCTCTGGACGAGTTACATACAGGA
AGTGCCTCTATCGTGTGCATGTTGAATGACTTCTACCCCAAAGAGGTCAATGTCAAGTGG
AAAGTGGATGGCGTTGTCCAAAACAAAGGC---ATCCAGGAGAGCACCACAGAGCAGAAC
AGCAAGGACAGC---ACCTACAGCCTCAGCAGCACCCTGACGATGTCCAGTACGGAGTAC
CAAAGTCATGAAAAGTACTCCTGCGAGGTCACTCACAAGAGCCTGGCCTCCACCCTCGTC
AAGAGTTTCAACAGGAGCGAGTGT
>XM_032410496.1:43-774 PREDICTED: Phoca vitulina immunoglobulin kappa light chain-like (LOC116636094)
AATGATGCCAAGCCAACCGTCTTTTTGTTCCCACCGTCTCCGGACCAGTTAAACACGGGC
AGTGCCTCTGTCGTGTGCATGCTGAATAGCTTCTATCCCAAAGACGCCCAAGTCCAGTGG
AAAGTGGATGGGGCTATCCGAAACACAGGC---ATCCAGCAAAGTGTCACAGAACAGAAC
AGCAAGGACAGC---ACCTACAGCCTCAGCAGCACCCTGACGATGTCCAGTACAGAGTAC
CAAAGTCATGAGAACTACTCCTGCGAGGTCACTCACAAGAGCCTGTCCTCCGCCCTTGTC
AAGAGCTTCCAAAGAAGCGAGTGC
>KY795140.1:34-762 Felis catus clone cat 1-IGK-19 Ig kappa chain mRNA
AGTGATGCTCAGCCATCTGTCTTTCTCTTCCAACCATCTCTGGACGAGTTACATACAGGA
AGTGCCTCTATCGTGTGCATATTGAATGACTTCTACCCCAAAGAGGTCAATGTCAAGTGG
AAAGTGGATGGCGTAGTCCAAAACAAAGGC---ATCCAGGAGAGCACCACAGAGCAGAAC
AGCAAGGACAGC---ACCTACAGCCTCAGCAGCACCCTGACGATGTCCAGTACGGAGTAC
CAAAGTCATGAAAAGTTCTCCTGCGAGGTCACTCACAAGAGCCTGGCCTCCACCCTCGTC
AAGAGCTTCAACAGGAGCGAGTGT
>XM_073897430.1:413-739 PREDICTED: Callorhinus ursinus immunoglobulin kappa light chain-like (LOC112821049), transcript variant X4, mRNA
AATGATGCCCAGCCATCCGTCTTTTTGTTCCAACCATCTCTGGACCAGTTACACACAGGC
AGTGCCTCTGTCGTGTGCATGCTGAATAGCTTCTATCCCAAAGACGTCAAAGTCCAGTGG
AAAGTGGATGGGGCTATCCAAAACACAGGC---ATCCAGGAAAGTGTCACAGAGCAGGAC
AGCAAGGACAGC---ACCTACAGCCTCAGCAGCACCCTGACGATGCCCAGTACAGAGTAC
CAAAGTCATGACAAGTACTCCTGCGAGGTCACTCACAAGAGCCTGTCCTCCACCCTTGTC
AAGAGCTTCCAAAGAAGCGAGTGT
>AF321285.1:436-758 Trichosurus vulpecula clone 6 immunoglobulin kappa light chain mRNA, complete cds
AGTGTGGCTAAACCATCTGCCTTCATCTTCCAACCATCTGAGGAACAATTACAGACGGGC
TCAGCCTCAGTGGTATGCTTTGTGAACAACTTCTACCCCAAAGCAGCCACAGTCCAGTGG
AAGGTCGATAATGTGGTCAGAAGCTCAGGT---GTCGTGACCAGCTTCACAGAGCAGGAC
AGCCAGGACAGT---ACATACAGCCTGAGTAGCACCCTGGCCCTCACTGCAAGCGATTAC
AACGCTTACGAAACATACGCCTGTGAGGTCACTCACGAAAGCCTGTCCTCTGCCCTAGTG
ACATCCTTCCAGAGGAGCCAATGT
>EF599616.1:425-744 Macropus eugenii immunoglobulin kappa light chain variable region mRNA, partial cds
AGTGTGGCTAAACCATCTGCCTTCATCTTCAAACCATCTGAGGAACAATTAAAAACAGGC
TCAGCCTCAGTGGTATGTCTCGTCAACGACTTCTACCCCAAAACAGCCACAGTCCGGTGG
AAGGTCGATGATGTGGTCAAAAGCTCAGGG---GTCCTCAACAGCTTGACAGATCAGAGC
AGCAAGGATAAT---ACATACAGCCTGAGTAGCACCCTGTTTCTCACCGCAAGTGACTAT
CAAGCTCATGACAAGTACAGCTGTGAGGTCACTCATGAAAGCCTGTCCTCTGCCCTAGTG
ACGTCCTTCCAGAGGGGTCAGTGT
>Opossum (Monodelphis domestica) IGKC  (ENSMODG00000009815)
TCTGTGGCAACACCTTCTGCCTTCATCTTCCAACCATCTCCGGAGCAATTGCAAACAGGC
TCAGCTTCATTGGTATGCCTCGTGAACAACTTCTACCCCAAAGAAGCCTCAGTGGTTTGG
AAGGTGGATAATGCGGTCAAAAACACGGGG---ATCAGCACCAGTGTGACAGAACAGGAC
AGCAAGGACAAT---ACATACAGCCTAAGCAGCACCCTGGCCCTCAGTGCCAATGACTAC
AACAATCACGAGACATACAGCTGTGAGATCATTCATCAAAGCCTGCCCTCTCCCCTAGTG
AAGTCCTTCCAGAGGAGTCAATGT
>XM_044663076.1:392-720 PREDICTED: Gracilinanus agilis immunoglobulin kappa light chain-like (LOC123236692), mRNA
AGTGTGGCAAAACCTTCTGCCTTCATCTTCCAACCATCTAACGAGCAAATGCAATCAGGC
ACAGCTTCAGTGGTATGCCTTGTAAACAAATTCTACCCCAAAGACGCCAGAGTCGTATGG
AAGGTGGATGATGTGGTCAAAAACTCAGGG---ATCAGCACCAGTGTGACAGAACAGGAC
AGCAAGGACAGT---ACATACAGCCTGAGCAGCACCCTGACCCTCAGTGCGAATGACTAC
AAAAATAGTGAGAAATACAGCTGTGAGATCACTCATGAAAGCCTGTCCTCTGCCCTAGTG
AAGTCCTTCCAGAGGAGTGAATGT
>Common wombat (Vombatus ursinus) ENSVURG00010007921
AGTGTGGCTCAACCATCTGCCTTCATCTTCCAACCATCTGAAGAACAACTGAAAACAGGC
TCAGCCTCAGTGGTATGCCTTGTGAACAACTTCTACCCCAAAACAGCCACAGTCCAGTGG
AAGATCGATGACGTGACCAAAAGCTCAGGG---GTCTCCACCAGCTTCACAGAACAGGAC
AGCAAGGACAAT---ACATACAGCCTGAGCAGCACCCTGGCCCTCACCAAGGACGAATAC
AATGCTCATGACAAGTTCAGCTGTGAGATCACTCACCCAAGCCTGTCCTCTGCCCTAGTG
AAGTCCTTCCGGAGGAGCCAGTGT
>Koala (Phascolarctos cinereus) IGKC  (ENSPCIG00000015006)
AGTGTGGCTCAGCCGTCTGCCTTCATCTTCCAACCATCTAATGAACAATTGCTAACAGGC
TCAGCCTCAGTGGTGTGCCTTGTGAACAACTTCTACCCCAAGACAGCCACAGTCCTGTGG
AAGGTCGATGGCAAGACCACAGACTCAGGG---GTCGCCACCAGCATCACAGATCAGGAC
AGCACGGACAAT---ACATACAGCTTGAGCAGCACCCTGGCCCTCACCAAGGATGAATAC
AACGCTCATGACTTGTACAGCTGTGAGATCACTCACGAAAGCCTGTCTTCAGCCCTAGTG
AAGTCCTTCCAGAGGAGCCAGTGT
>Tasmanian devil (Sarcophilus harrisii) IGKC  (ENSSHAG00000029792)
AGTGTGGCTCAGCCATCTGCCTTCATCTTCCAGCCATCTGAAGAGCAGTTGAAAACAGGC
ACAGCCTCAGTGGTTTGCCTCGCGAACAATTTCTACCCCAAAAAAGCCACAGTCACGTGG
AAGGTCGATAATCAGGTGACAAACTCAAAC---GTCCAGACCGTCTTCACAGAACAGGAC
AGCAAGGACCAG---ACGTACAGCCTGAGCAGTACCCTGAACCTCCCTGGGTCTGAATAC
AACAACCATGAGAAGTATTCCTGTGAGATCTCTCATGAAAGCCTGTCCAGTGCCCTAGTG
AAGTCCTTCCAGAGGAGCCAGTGT
>AF491639.1:412-718 Ornithorhynchus anatinus clone OranK20c Ig kappa light chain mRNA, complete cds
GAAAATGCCAGGCCATCTGTTTTCATCTTCCACCCATCTGAGGAGCAGCTGACCCAGGGC
TCAGCCTCCATCGTATGCTTGGTGAACAACTTCTACCCACAAAATGCCAAAGTCCAGTGG
AAGTTAGACAACAAGCCCACTGAATCGGGG---GTCCTGACCAGCACCACGGCCCAGGAT
TCCAAAGACAGC---ACGTACAGCCTAAGCAGCACGCTGTCTCTTAGCAAGGCCGAATAC
GAGAAGCACAACCAGTATTCCTGTGAGATCACTCATGAAACTCTGACGTCACCCCTCGTC
AAGTCCTTCCAAAGGAATGAGTGT
>XM_038753111.1:405-717 PREDICTED: Tachyglossus aculeatus immunoglobulin kappa light chain-like (LOC119933567), mRNA
GAAAATGCTAAGCCATCCGCTTTCATCTTCCACCCATCTGAGGAGCAGCTGAACGAGGGC
TCAGCCTCTGTCGTATGCTTGGTGAACAAATTCTACCCACAAGCTGCCAAAGTCCAGTGG
AAGTTAGACAACAAACCCACTGAGACGGGG---GTCCTGACTAGCGTCACGGCCCAGGAT
TCCCAAGACAGC---ACGTACAGCTTAAGCAGCACGCTGACTCTCAGCAAGGATGAATAC
AATAAGCACAATCGGTATTCCTGTGAGATCACTCATGAAACCCTGACATCACCCCTCGTC
AAGTCCTTCCAAAGGGACGAGTGT
>X75612.1:6-710 Equus caballus mRNA for immunoglobulin kappa light chain
GATGATGCTAAGCCATCTGCCTTCATCTTCCCACCGTCTTCTGAGGAGTTAAGCAGTGGA
AGTGCCTCTGTCGTATGCTTGGTGTATGGCTTCTACCCCAGTGGAGCCACTATCAACTGG
AAAGTGGATGGTCTTGCCAAAACAAGTAGC---TTCCACAGCAGTCTGACGGAGCAGGAC
AGCAAGGACAAC---ACCTACAGCCTCAGCAGCACCCTGACGCTGCCCAAAGCAGACTAC
GAAGCTCATAATGTCTATGCCTGCGAGGTCTCCCACAAGACCCTGAGCTCCCCCCTGGTC
AAGAGCTTCAATAGGGAAGATTGT
>XR_006888658.1 PREDICTED: Equus quagga uncharacterized LOC124239564 (LOC124239564)
GCTGATGCTAAGCCATCTGCCTTCATCTTCCCACCCTCTTCTGAGGAGTTAAACCTTGGA
AATGCCTCTGTCGTGTGCTTGGTGTATGGCTTCTACCCCAGTGAAGTCACTATCAACTGG
AAAGTGGATAGTCTTCCCATAACCAGTAGC---ATCCAGAGCAGTCGGATGGAGCAGGAC
AGCAAGGACAAC---ACCTACAGCCTCAGCAGCACCCTGACGCTGTCCAAAGAAGCCTAC
AAAGCTCATAATGTCTATGCCTGCGAGGTCTCCCACAAGACCCTGAGCTCCCCCCTGGTC
AAGAGCTTCAATAGGGAAGATTGT
>Donkey (Equus asinus) ENSEASG00005001833
GAGAACTTCCCTCCATCTGCCTTCATCTTCCCACCCTCTTCTGAGGAGTTAAACCTTGGA
AATGCCTCTGTCATGTGCTTGGTGTATGGCTTCTACCCCAGTGGAGTCACTATCAACTGG
AAAGTGGATAGTCTTCCCATAACCAGTAGC---ATCCAGAGCAGTCTGACGGAGCAGGAC
AGCAAGGACAAC---ACCTACAGCCTCAGCAGCACCCTGACGCTGACCAAAGCAGACTAT
GAAGCTCATAATATCTATGCCTGCGAGGTCTCCCACAAGACCCTGAGCTCCCCCCTGGTC
AAGAGCTTCAAAAGGCAAGATTGT
>XM_061432594.1:456-781 PREDICTED: Bos javanicus immunoglobulin kappa light chain-like (LOC133257105), transcript variant X1, mRNA
TCTGATGCTGAGCCATCCGTCTTCCTCTTCAAACCATCTGATGAGCAGCTGAAGACCGGA
ACTGTCTCTGTCGTGTGCTTGGTGAATGATTTCTACCCCAAAGATATCAATGTCAAGTGG
AAAGTGGATGGGGTTACTCAGAGCAGCAGCAACTTCCAAAACAGTTTCACAGACCAGGAC
AGCAAGAAAAGC---ACCTACAGCCTCAGCAGCATCCTGACACTGCCCAGCTCAGAGTAC
CAAAGCCATGACGCCTATACGTGTGAGGTCAGCCACAAGAGCCTGACTACCGCCCTCGTC
AAGAGCTTCAGTAAGAATGAGTGT
>X54110.1:2-694 O.aries kappa light chain
TCTGATGCTCAGCCATCCGTCTTCCTCTTCAAACCATCTGAGGAACAGCTGAGGACCGGA
ACTGTCTCTGTCGTGTGCTTGGTGAATGATTTCTACCCCAAAGATATCAATGTCAAGGTG
AAAGTGGATGGGGTTACCCAGAACAGCAAC---TTCCAGAACAGCTTCACAGACCAGGAC
AGCAAGAAAAGC---ACCTACAGCCTCAGCAGCACCCTGACACTGTCCAGCTCAGAGTAC
CAGAGCCATAACGCCTATGCGTGTGAGGTCAGCCACAAGAGCCTGCCCACCGCCCTCGTC
AAGAGCTTCAATAAGAATGAATGT
>goat TSA: Capra hircus Seqmu25876.Cahimuscle mRNA sequence
GCTGATGCTCAGCCATCCGTCTTCCTCTTCAAACCATCTGACGAACAGCTGAGGACCGGA
ACTGTCTCTGTCGTGTGCTTGGTGAATGATTTCTACCCCAAAGATATCAGTGTCAAGTGG
AAAGTGGATGGGGTTACCCAGAACAGCAAC---TTCCAGAACAGTTTCACAGACCAGGAC
AGCAAGAAAAGC---ACCTACAGCCTCAGCAGCACCCTGACACTGTCCAGTTCAGAGTAC
CAGAGCCATAACGCCTATGCGTGTGAGGTCAGCCACAAGAGCCTGACCACCGCCCTCGTC
AAGAGCTTCAATAAGAATGAATGT
>BC122795.1:431-756 Bos taurus Ig kappa chain, mRNA (cDNA clone MGC:152128 IMAGE:8396999), complete cds
TCTGATGCTGAGCCATCCGTCTTCCTCTTCAAACCATCTGATGAGCAGCTGAAGACCGGA
ACTGTCTCTGTCGTGTGCTTGGTGAATGATTTCTACCCCAAAGATATCAATGTCAAGTGG
AAAGTGGATGGGGTTACTCAGAGCAGCAGCAACTTCCAAAACAGTTTCACAGACCAGGAC
AGCAAGAAAAGC---ACCTACAGCCTCAGCAGCATCCTGACACTGCCCAGCTCAGAGTAC
CAAAGCCATGACGCCTATACGTGTGAGGTCAGCCACAAGAGCCTGACTACCACCCTCGTC
AAGAGCTTCAGTAAGAACGAGTGT
>XM_070380150.1:488-813 PREDICTED: Bos mutus immunoglobulin kappa light chain-like (LOC102278574), transcript variant X1, mRNA
TCTGATGCTGAGCCATCCGTCTTCCTCTTCAAACCATCTGATGAGCAGCTGAAGACCGGA
ACTGTCTCTGTCGTGTGCTTGGTGAATGATTTCTACCCCAAAGATATCAATGTCAAGTGG
AAAGTGGATGGGGTTACTCAGAGCAGCAGCAACTTCCAAAACAGTTTCACAGACCAGGAC
AGCAAGAAAAGC---ACCTACAGCCTCAGCAGCATCCTGACACTGCCCAGCTCAGAGTAC
CAAAGCCATGACGCCTATACGTGTGAGGTCAGCCACAAGAGCCTGACTACCGCCCTCGTC
AAGAGCTTCAGTAAGAACGAGTGT
>XR_002139618.1:289-586 PREDICTED: Rhinolophus sinicus uncharacterized LOC109461071 (LOC109461071), transcript variant X1, ncRNA
TCTCAGGCTAAACCATCCGTCTTCATCTTCCAACCATCTTCAGACCAGTTAAAAACTGGA
AGTGCCTCTGTTGTGTGCTTGCTGAATGGCTTCTACCCCAAGGAAGTCGATGTCAAGTGG
AAAGTAGATGGCGTTGTCCAAACCCGTGGC---ATCCAGAACAGTGCTACAGAGCAGGAT
AGCAAAGACAAC---ACCTATAGCCTCAGCAGTACCCTGACACTGTCCAGTTCAGAGTAT
GAAAGTCATGATGTCTATGCGTGTGAAGTCACCCACGCGAGCCTAACTTCTGCCCTTGCC
AAGAGCTTCGATAGGAAAAGCTGT
>HE653115.1 Camelus dromedarius partial mRNA for immunoglobulin kappa light chain
GCTGATGCCAAGCCATCCGCCTCCATCTTCCCACCGGCTAAAGAACAGTTAGAGACCGAA
AGTGCCACCATCGTGTGCATGGTGTCTAACTTCTACCCCAAAGACATCAGCGTCAAGTGG
AGAGTGGACGGGGTGAGCCAGAGCAGCGGC---GTCCAGACGAGCATCTCGGACCAGGAC
AGCAAGGACAAC---ACCTACAGCCTCAGCAGCTACCTGACGCTGCCCAGCTCGGAGTAC
CAACAGCACAACCTCTACGCCTGCGAGGTCACCCACAGGACCCTGTCCTCCGCCGAGGTC
AGGAGCTTCGACCGGAGACACTGC
>XM_072951498.1:1-702 PREDICTED: Vicugna pacos immunoglobulin kappa light chain-like (LOC102529021)
GCTGATGCCAAGCCATCCACCTCCATCTTCCCACCGGCTAAAGAACAGTTAGAGACCGAA
AGTGCCACCATCGTGTGCATGGTGAATAACTTCTACCCCAAAGACATCAGCGTCAAGTGG
AAAGTGGACGGGGTGAGCCAGAGCAGCGGC---GTCCAGACGAGCATCTCAGACCAGGAC
AGCAAGGACAGC---ACCTACAGCCTCAGCAGCTACCTGACGCTGTCCAGCTCGGAGTAC
CACCAGCACAACCTCTACGCCTGCGAGGTCACCCACAAGACCCTGTCCTCCGCCGAGGTC
AGGAGCTTCGACCGGAGACACTGC
>XM_058550720.1:2359-2679 PREDICTED: Diceros bicornis minor immunoglobulin kappa light chain-like (LOC131411739), transcript variant X1, mRNA
AATGATGCTCAACCTTCTGTCTTCATCTTCCCACCATCTTCCGAGCAGTTAAAGACTGGA
AGTGCCTCTGTCGTGTGCTTGGTGAATGGCTTCTACCCCAGTGACGCCAGTGTCAAGTGG
AAAGTGGATGGCAGTGACAAAACCACTGGC---ATCCAGAACAGTATCACAGAGCAGGAC
AGCAAGGACAGC---ACCTACAGCCTCAGCAGCACCCTGACGCTGTCCAGTACAGAGTAC
GAAGTTCATAATACCTACGCCTGCGAGGTCACCCACAAGACCCTGAGCTCTGCCCTGGTC
AAGAGCTTCAACAGGAAAGAGTGT
>Siberian musk deer (Moschus moschiferus)ENSMMSG00000000579
TCTGATGCTCAGCCATCCGTCTTCCTCTTCAAACCGTCTGACGAGCAGCTGGAGACCGGA
ACTGTCTCTGTCGTGTGCTTGGTGAATGATTTCTACCCCAAAGATATCGATGTCCAGTGG
AAAGTGGATGGGGTTACTCAGAGAAGCAAC---TTCCAGAAGAGTTTCACAGACCAGGAT
AGCAAGAAAAGC---ACCTACAGCCTCAGCAGCATCCTGACACTGTCCAGCTCAGAGTAC
CAAAGCCATAACACCTATGCATGTGAGGTCAGCCACAAGAGCCTGACTACCGCCCTTGTC
AAGAGCTTCAATAAGAACAAATGT
>XM_065927293.1:420-742 PREDICTED: Muntiacus reevesi immunoglobulin kappa light chain-like (LOC136162866), mRNA
TCTGATGCTCAGCCATCCATCTTCCTCTTCAAACCATCTGACGAGCAGCTGACGACTGAT
ACTGTCTCTGTCGTGTGCTTGGTGAATGATTTCTACCCCAAAGATATCAATGTCAAGTGG
AAAGTGGATGGGGTTACCCAGAGCAGCAAC---TTCCAGAACAGTTTCACAGACCAGGAC
AGCAAGAAAAGC---ACCTACAGCCTCAGCAGCACCCTGACACTGCCCAGTTCAGAGTAC
CTAAGCCATACCATCTATGCGTGCGAGGTCAGCCACAAGAGCCTGAGTACCGCCCTCGTC
AAGAGCTTCAATAAGAACGAATGT
>XM_052648250.1:446-768 PREDICTED: Budorcas taxicolor immunoglobulin kappa light chain-like (LOC128055696), mRNA
TCTGATGCTCAGCCATCCGTCTTCCTCTTCAAACCATCTGACGAACAGCTGAGGACCGGA
ACTGTCTCTGTCGTGTGCTTGGTGAATGATTTCTACCCCAAAGATATCAGTGTCAAGTGG
AAAGTGGATGGGGTTACCCAGAACAGCAAC---TTCCAGAACAGTTTCACAGACCAGGAC
AGCAAAAAAAGC---ACCTACAGCCTCAGCAGCACCCTGACACTGTCCAGCTCAGAGTAC
CAGAGCCATAACGCCTATGCGTGTGAGGTCAGCCACAAGAGCCTGACTACCGCCCTCGTC
AAGAGCTTCAATAAGAACGAATGT
>XM_055539109.1:446-771 PREDICTED: Bubalus kerabau immunoglobulin kappa light chain-like (LOC129622432), transcript variant X1, mRNA
AGCGATGCGCAGCCGAGCATTTTTCTGTTTAAACCGAGCGATGAACAGCTGAAAACCGGC
ACCGTGAGCGTGGTGTGCCTGGTGAACGATTTTTATCCGAAAGATATTAACGTGAAATGG
AAAGTGGATGGCGTGACCCAGAGCAGCAGCAACTTTCAGAACAGCTTTACCGATCAGGAT
AGCAACAAAAGC---ACCTATAGCCTGAGCAGCATTCTGACCCTGGCGAGCAGCGAATAT
CAGAGCCATAACGCGTATACCTGCGAAGTGAGCCATAAAAGCCTGACCACCACCCTGGTG
AAAAGCTTTAGCAAAAACGAATGC
>XM_068984499.1:386-708 PREDICTED: Capricornis sumatraensis immunoglobulin kappa light chain-like (LOC138089129), mRNA
CCAGATGCTCAGCCATCCGTCTTCCTCTTCAAACCATCTGACGAACAGCTGAGGACCGGA
ACTGTCTCTGTCGTGTGCTTGGTGAATGATTTCTACCCCAAAGATATCAGTGTCAAGTGG
AAAGTGGATGGGGTTACCCAGAACAGCAAC---TTCCAGAACAGTTTCACAGACCAGGAC
AGCAAAAAAAGC---ACCTACAGCCTCAGCAGCACCCTGACACTGTCCAGCTCAGAGTAC
CAGAGCCATAACGCCTATGCGTGTGAGGTCAGCCACAAAAGCCTGACTACCGCCCTCGTC
AAGAGCTTCAATAAGAACGAATGT
>XM_016201853.1:568-871 PREDICTED: Miniopterus natalensis Ig heavy chain Mem5-like (LOC107528717), mRNA
GCCGTGGCTAAGCCGTCCGTCTCCATCTTCCCCCCGTCGGCGCAGCAGCTAAGCGGCGGA
AACGCCTCGGTCGTGTGCTTGCTGAGCCGCTTCTACCCCAGGGAAGTCAGCGTCAGGTGG
AAAGTAGACGGTGTCGTCCAAACCCAGGGC---ATCCAGAGCAGTGCCTCGGAGCAGGAC
AGCAGGGACAGA---ACCTACAGCCTCAGCAGCACCTTGACGCTGCCCAGCTCCGAGTAC
AGAAGCCATGCCGTCTACGCCTGCGAGGTCTCCCACCAGGGCCTGGGGGCTGCCTTTGTC
AAGAGCTTCAACAGGGAGGAGTGT
>XM_023520504.1:400-701 PREDICTED: Pteropus vampyrus immunoglobulin kappa light chain-like (LOC105302304), mRNA
AATGTAGCTAAACCATCCACCTTCATCTTCCCACCATCTCAACAGCAGTTACAAACCGGA
AAGGCTTCGGTTGTGTGCTTGCTGAATGGCTTCTACCCCAGGGAAATCAATGTCAAATGG
AAAGTAGATGGTGTCGTCCAAACCAATGGC---ATCCAGAACAGTGCCACAGAGCAGGAC
AGCAAGGACAAC---ACCTATAGCCTCAGCAGCATCCTGACACTGTCCAGTTCAGAGTAC
AAAAGTCATAATGTCTACGCCTGTGAGATCACCCACCAGAGCCTGAATTCTGCCTTTGTC
AAGAGCTTCAATAGAGAAAGCTGT
>XM_039852393.1:451-752 PREDICTED: Pteropus giganteus immunoglobulin kappa light chain-like (LOC120594402), transcript variant X3, mRNA
AATGTAGCTAAACCATCCACCTTCATCTTCCCACCATCTCAACAGCAGTTACAAACCGGA
AAGGCTTCGGTTGTGTGCTTGCTGAATGGCTTCTACCCCAAGGAAATCAATGTCAAATGG
AAAGTAGATGGTGTCGTCCAAACCAATGGC---ATCCAGAACAGTGCCACAGAGCAGGAC
AGCAAGGACAAC---ACCTATAGCCTCAGCAGCATCCTGACACTGTCCAGTTCAGAGTAC
AAAAGTCATAATGTCTACGCCTGTGAGATCACCCACCAGAGCCTGAATTCTGCCTTTGTC
AAGAGCTTCAATAGAGAAAGCTGT
>XM_036224274.1:433-738 PREDICTED: Rousettus aegyptiacus immunoglobulin kappa light chain-like (LOC107512345), transcript variant X4, mRNA
GATGTAGCTAAACCATCCACCTTCATCTTCCCACCATCTCAAGAGCAGTTACAAACTGGA
AGCGCTTCGGTTGTGTGCTTCCTGAATGGCTTCTACCCCAGGGAAATCAATGTCGAATGG
AAAGTAGATGGTGTCGTCCAAACCAAAGGC---ATCCAGAATAGTGCCACAGAGCAGGAC
AGCAAGGACAAC---ACCTATAGCCTCAGCAGCACCCTGACACTGTCCAGTTCAGAGTAC
AAAAGTCATAATGTCTATGCCTGTGAGATCACCCACCAGAGCCTGACTTCCGCCTTTGTC
AAGAGCTTCAATAGAGGAAACTGT
>Greater horseshoe bat (Rhinolophus ferrumequinum)  IGKC  (ENSRFEG00010008208)
TCTCATGCTAAACCATCCGTCTTCATCTTCCAACCATCTTCAGACCAGTTAAAAACTGGA
AGTGCCTCTGTTGTGTGCTTGCTGAATGGCTTCTACCCCAGGGAAGTCAATGTCAAGTGG
AAAGTAGATGGCGTTGTCCAAACCAGTGGC---ATCCAGAACAGTGCTACAGAGCAGGAC
AGCAAAGACAGC---ACCTATAGCCTCAGCAGTACTCTGACACTGTCCAGTTCAGAGTAC
GAAAGTCATGATGTCTACGCGTGTGAAGTCACCCACGAGAGCCTAACTTCTGCCCTTGCC
AAGAGCTTTGATAGGAAAAGCTGT
>XM_036352654.1:389-711 PREDICTED: Myotis myotis immunoglobulin kappa light chain-like (LOC118677503), mRNA
GCTGTGGCTAAGCCCTCCGTCTTCATCTTCCCACCGTCCTCGGAGCAGCTCAAGACCGGC
AGTGCCTCCGTGGTGTGCTTGCTGAGCGGCTTCTACCCCCGGACCGTCAGTGTCAGGTGG
ACGGTGGACGGTGTTGTCCACACCGAGGGC---ATCCAGACCAGTGCCCCCGAGCTGGAC
GGCAAGGACAGC---ACCTACAGCCTCAGCAGCACCTTGACGCTGTCCGGTTCCGAGTAC
GCACGCCATGCTGTCTACGCCTGCGAGGTCACCCACCAGGCCCTGCCTGCTACCCTCGTC
AAGAGCTTCAGTTCCACCGAGTGT
>XM_059686047.1:386-708 PREDICTED: Myotis daubentonii immunoglobulin kappa light chain-like (LOC132229379), transcript variant X1, mRNA
GCTGTGGCTAAGCCCTCCGTCTTCATCTTCCCACCGTCCTCGGAGCAGCTCAAGACCGGC
AGTGCCTCTGTGGTGTGCTTGCTGAGCGGCTTCTACCCGCGGGCCGTCAGTGTCAGGTGG
ACGGTGGACGGTGTTGTCCACACCGAGGGC---ATCCAGACCAGTGCCCCCGAGCTGGAC
AGCAAGGACAGC---ACCTACAGCCTCAGCAGCACCTTGACGCTGTCCGGTTCCGAGTAC
GCACGCCATGCTGTCTACGCCTGCGAGGTCACCCACCAGGCCCTGCCTGCTGCCCTCGTC
AAGAGCTTCAGTTCCACAGAGTGT
>XM_024129969.3:401-723 PREDICTED: Physeter macrocephalus immunoglobulin kappa light chain-like (LOC102994593), mRNA
TCTGATGCCCAGCCAGCTGCCTTCCTCTTCCACCCATCTAAAGAGCAGTTAGAGAACGGA
AAGGCCTCTGTCGTGTGCTTTGTGAATGGCTTTTACCCCAAAAAAATAGAAGTCACTTGG
AAAGTGGATGGAGTTGTCCAAGAGAGCAAC---ATCCAGGAGAGTTTCACTGAGCAGGAC
AGCAAGGACAGC---ACATACAGCCTCAGTAGCACCCTGACGCTGCCTAGTTCCCAGTAC
CAAAGCCACAGTCTCTATACCTGCGAGGTCAGTCACCAGTCCCTGGCCTCCCCCCTGGTC
AAGACCTTCAATAAGAATGACTGT
>Sperm whale (Physeter catodon) ENSPCTG00005006801
TCTGATGCCCAGCCAGCTGCCTTCCTCTTCCACCCATCTAAAGAGCAGTTAGAGAACGGA
AAGGCCTCTGTCGTGTGCTTTGTGAATGGCTTTTACCCCAAAAAAATAGAAGTCACTTGG
AAAGTGGATGGAGTTGTCCAAGAGAGCAAC---ATCCAGGAGAGTTTCACTGAGCAGGAC
AGCAAGGACAGC---ACATACAGCCTCAGTAGCACCCTGACGCTGCCTAGTTCCCAGTAC
CAAAGCCACAGTCTCTATACCTGCGAGGTCAGTCACCAGTCCCTGGCCTCCCCCCTGGTC
AAGACCTTCAATAAGAATGACTGT
>AK391095.1:415-737 Sus scrofa mRNA, clone: CLNT10063E02, expressed in colon
GCTGATGCCAAGCCATCCGTCTTCATCTTCCCGCCATCGAAGGAGCAGTTAGAGACCCAA
ACTGTCTCTGTGGTGTGCTTGCTCAATAGCTTCTTCCCCAGAGAAGTCAATGTCAAGTGG
AAAGTGGATGGGGTGGTCCAAAGCAGTGGC---ATCCTGGATAGTGTCACAGAGCAGGAC
AGCAAGGACAGC---ACCTACAGCCTCAGCAGCACCCTCTCGCTGCCCACGTCACAGTAC
CTAAGTCATAATTTATATTCCTGTGAGGTCACCCACAAGACCCTGGCCTCCCCTCTGGTC
AAAAGCTTCAGCAGGAACGAGTGT
>Narwhal (Monodon monoceros) IGKC  (ENSMMNG00015020679)
TCTGATGCTCAGCCATCTGTCTTCCTCTTCCACCCATCTGAACAGCAGTTAGAGACCGGA
ACTGCCTCTGTCGTGTGCTTAGTGAATGGCTTTTACCCCAAAGCTATCAAAGTCAGTTGG
AAAGTGGATGGAGTTGTCCAAGCCAGCAAC---ATCCGGGAGAGTTTCACTGAGCAGGAC
AGCAAGGACAGC---ACATACAGCCTCAGTAGCACCCTGACGCTGTCCGGGTCCGAGTAC
CAAAGCCATAGTCTCTACACCTGCGAGGTCAGTCACCAGGCCCTGGCCTCCGCCCTGGTC
AAGAGCTTCAATAAGGACGAGTGT
>XM_057558766.1:386-708 PREDICTED: Balaenoptera acutorostrata immunoglobulin kappa light chain-like (LOC102997302), mRNA
TCTGATGCCCAGCCATCTGCCTTCCTCTTCCACCCATCCAAACAGCAGTTAGAGACTGGA
ACTGCCTCTTTCGTGTGCTTTGTGAATGGCTTTTACCCCAAAACTATCAAAGTCAGCTGG
AAAGTGGATGGAGTTGTCCAGGACAGCAAC---ATCCAGGAGAGTTTCACTGAGCAGGAC
AGCAAGGACAGC---ACCTACAGCCTCAGCAGCACCCTGACGCTGCCCAGTTCCCAGTAC
CAAAGCCATAGTCTCTACACCTGCGAGGTCAGTCACCAGTCCCTGGCCTCCGCCCTGGTC
AAGAGCTTCAATAAGAACGAATGT
>XM_061211235.1:398-720 PREDICTED: Eubalaena glacialis immunoglobulin kappa light chain-like (LOC133105256), mRNA
TCTGATGCCCAGCCATCTGCCTTCCTCTTCCACCCATCTGAACAGCAGTTAGAAACTGGA
ACTGCCTCTCTGGTGTGCTTTGTGAATGGCTTTTACCCCAAAACTATCAAAGTCAGCTGG
AAAGTGGATGGAGTTGTCCAAGACAGCAAC---ATCCAGGAGAGTTTCACGGAGCAGGAC
AGCAAGGACAGC---ACATACAGCCTCAGCAGCACCCTGACGCTGTCCAGCTCCAACTAC
CAAAGCCACAGTCTCTACACCTGCGAGGTCAGTCACCAGTCCCTGGCCTCCGCCCTGGTC
AAGAGCTTCAATAAGAACGACTGT
>XM_059943241.1:383-705 PREDICTED: Balaenoptera ricei immunoglobulin kappa light chain-like (LOC132377161), mRNA
TCTGATGCCCAGCCATCTGCCTTCCTCTTCCACCCATCTGAACAGCAGTTAGAGACTGGA
ACTGCCTCTTTCGTGTGCTTTGTGAATGGCTTTTACCCCAAAAATATCAAAGTCAGCTGG
AAAGTGGATGGAGTTGTCCAGGACAGCAAC---ATCCAGGAGAGTTTCACTGAGCAGGAC
AGCAAGGACAGC---ACATACAGCCTCAGCAGCACCCTGACGCTGCCCAGTTCCCAGTAC
CAAAGCCATAGTCTCTACACCTGCGAGGTCAGTCACCAGTCCCTGGCCTCCGCCCTGGTC
AAGAGCTTCAATAAGAACGAATGT
>XM_067704425.1:497-817 PREDICTED: Pseudorca crassidens immunoglobulin kappa light chain-like (LOC137205964), mRNA
TCTGATGCTCAGCCATCTGTCTTCCTCTTCCAACCATCCAAACAGCAGTTAGAGACCGGA
ACTGCCTCTGTCATGTGCTTGGTGAATGGCTTTTACCCCAAAACTATCAAAGTCAGTTGG
AAAGTGGATGGAGTTGTCCAAGACAGCAAC---ATCCAGGAGAGTTTCACTGAGCAGGAC
CGCAAGGACAGC---ACATACAGCCTCAGCAGCACCCTGACGCTGTCCAGCTCCGAGTAC
CAAAGCCATAGTCTTTATACCTGCGAGGTCAGTCACCAGTCCCTGGCCTCCGCCCTGGTC
AAGAGCTTCAATAAGAACGACTGT
>XM_073791748.1:385-705 PREDICTED: Tursiops truncatus immunoglobulin kappa light chain-like (LOC141275683), mRNA
TCTGATGCTCGGCCATCTGTCTTCCTCTTCCACCCATCCGAACAGCAGTTAGAGACCGGA
ACTGCCTCTGTCATGTGCTTAGTGAATGGCTTTTACCCCAAAACTATCAAAGTCAGTTGG
AAAGTGGATGGAGTTGTCCAAGACAGCAAC---ATCCAGGAGAGTTTCACTGAGCAGGAC
CGCAAGGACAGC---ACATACAGCCTCAGCAGCACCCTGACGCTGTCCAGCTCCGAGTAC
CAAAGCCATAGTCTCTATACCTGCGAGGTCAGTCACCAGTCCCTGGCCTCCGCCCTGGTC
AAGAGCTTCAATAAGAACGACTGT
>XM_069541266.1:1089-1409 PREDICTED: Delphinus delphis uncharacterized protein (LOC132434781), mRNA
TCTGATGCTCGGCCATCTGTCTTCCTCTTCCACCCATCCGAACAGCAGTTAGAGACCGGA
ACTGCCTCTGTCATGTGCTTAGTGAATGGCTTTTACCCCAAAACTATCAAAGTCAGTTGG
AAAGTGGATGGAGTTGTCCAAGACAGCAAC---ATCCAGGAGAGTTTCACTGAGCAGGAC
CGCAAGGACAGC---ACATACAGCCTCAGCAGCACCCTGACGCTGTCCAGCTCCGAGTAC
CAAAGCCATAGTCTCTATACCTGCGAGGTCAGTCACCAGTCCCTGGCCTCCGCCCTGGTC
AAGAGCTTCAATAAGAACGACTGT
>Beluga whale (Delphinapterus leucas) ENSDLEG00000005288
TCTGATGCTCAGCCATCTGTCTTCCTCTTCCACCCATCTGAACAGCAGTTAGAGACCGGA
ACTGCCTCTGTCGTGTGCTTAGTGAATGGCTTTTACCCCAAAGCTATCAAAGTCAGTTGG
AAAGTGGATGGAGTTGTCCAAGCCAGCAAC---ATCCGGGAGAGTTTCACTGAGCAGGAC
AGCAAGGACAGC---ACATACAGCCTCAGTAGCACCCTGACGCTGTCCGGGTCCGAGTAC
CAAAGCCATAGTCTCTACACCTGCGAGGTCAGTCACCAGGCCCTGGCCTCCGCCCTGGTC
AAGAGCTTCAATAAGGACGAATGT
>XM_068564029.1:398-720 PREDICTED: Eschrichtius robustus immunoglobulin kappa light chain-like (LOC137777266), mRNA
TCTGATGCCCAGCCATCTGCCTTCCTCTTCCACCCATCTAAACAGCAGTTAGAGAATGGA
ACTGCCTCTTTCGTGTGCTTTGTGAATGGCTTTTACCCCAAAACTATCAAAGTCAGCTGG
AAAGTGGATGGAGTTGTCCAGGACAGCAAC---ATCCAGGAGAGTTTCACTGAGCAGGAC
AGCAAGGACAGC---ACATACAGCCTCAGCAGCACCCTGACACTGCCCAGTTCCCAGTAC
CAAAGCCATAGTCTCTACACCTGCGAGGTCAGTCACCAGTCCCTGGCCTCCGCCCTGGTC
AAGAGCTTCAATAAGAACGAATGT
>XM_060117212.1:389-711 PREDICTED: Mesoplodon densirostris immunoglobulin kappa light chain-like (LOC132501570), mRNA
TCTGATGCCCAGCCATCTGCCTTCCTCTTCCACCCATCTGAACAGCAGTTAAAGACTGGA
ACTGCCTCTGTCGTGTGCTCTGTGAATGGCTTTTACCCCAAAACTATCAAAGTCACTTGG
AAAGTGGATGGAGTTGTCCAAGACAACAAC---ATCCAGGAGAGTTTCACTGAGCAGGAC
AGCAAAGACAGC---ACATACAGCCTCAGCAGCACCCTGACGCTGTCCAGTTCCGAGTAC
CAAAGCCATAGTCTCTATACCTGCGAGGTCAGTCACAAGTCCCTGGCCTCCGCCCTGATC
AGGACCTTCAATAAGAACGACTGT
>XM_060309630.2:397-717 PREDICTED: Globicephala melas immunoglobulin kappa light chain-like (LOC115842465), mRNA
TCTGATGCTCAGCCATCTGTCTTCCTCTTCCAACCATCCAAACAGCAGTTAGAGACCGGA
ACTGCCTCTGTCATGTGCTTAGTGAATGGCTTTTACCCCAAAACTATCAAAGTCAATTGG
AAAGTGGATGGAGTTGTCCAAGACAGCAAC---ATCCAGGAGAGTTTCACTGAGCAGGAC
CGCAAGGACAGC---ACATACAGCCTCAGCAGCACCCTGACGCTGTCCAGCTCCGAGTAC
CAAAGCCATAGTCTCTATACCTGCGAGGTCAGTCACCAGTCCCTGGCCTCCGCCCTGGTC
AAGAGCTTCAATAAGAACGACTGT
>XM_027129095.1:473-793 PREDICTED: Sagmatias obliquidens immunoglobulin kappa light chain-like (LOC113632143), transcript variant X1, mRNA
TCTGATGCTCAGCCATCTGTCTTCCTCTTCCAACCATCCGAACAGCAGTTAGAGACCGGA
ACTGCCTCTGTCATGTGCTTAGTGAATGGCTTTTACCCCAAAACTATCAAAGTCAGTTGG
AAGGTGGATGGAGTTGTCCAAGACAGCAAC---ATCCAGGAGAGTTTCACTGAGCAGGAC
CGCAAGGACAGC---ACATACAGCCTCAGCAGCACCCTGACGCTGTCCAGCTCCGAGTAC
CAAAGCCATAGTCTCTATACCTGCGAGGTCAGTCACCAGTCCCTGGCCTCCGCCCTGGTC
AAGAGCTTCAATAAGAACGACTGT
>XM_031018812.1:410-701 PREDICTED: Leptonychotes weddellii immunoglobulin kappa light chain-like (LOC102744692), mRNA
AATGATGTCCAGCCATCCGTCTTTTTGTTCCCGCCATCTCCGGACCAGTTACACACAGGC
AGTGCCTCTGTCGTGTGCATGCTGAATAGCTTCTATCCCAAAAATATCGATGTCCAGTGG
AAAGTGGATGGGGTTATCCAAAACACAGGC---ATCCAGGAAAGTGTCACAGAACAGAAC
AGCAAGGACAGC---ACCTACAGCCTCAGCAGCACCCTGACGATGTCCAGTACAGAGTAC
CAAAGTCATGAGAACTACTCCTGCGAGGTCACTCAAAAGAGCCTGTCCTCCACCCTTGTC
AAGAGCTTTCAAAGAAGCAAGTGT
>XM_033416309.2:537-857 PREDICTED: Orcinus orca immunoglobulin kappa light chain-like (LOC101283205), mRNA
TCTGATGCTCAGCCATCTGTCTTCCTCTTCCAACCATCCAAACAGCAGTTAGAGACCGGA
AATGCCTCTGTCGTGTGCTTAGTGAATGGCTTTTACCCCAAAACTATCAAAGTCAGTTGG
AAAGTGGATGGAGTTGTCCAAGACAGCAAC---ATCCAGGAGAGTTTCACTGAGCAGGAC
CGCAAGGACAGC---ACATACAGCCTCAGCAGCACCCTGACGCTGTCCAGCTCCGCGTAC
CAAAGCCATAGTCTCTATACCTGCGAGGTCAGTCACCAGTCCCTGGCCTCCGCCCTGGTC
AAGAGCTTCAATAAGAACGACTGT
>XM_036091611.1:431-723 PREDICTED: Halichoerus grypus immunoglobulin kappa light chain-like (LOC118535277), transcript variant X1, mRNA
AATGATGCCGAGCCATCCGTCTTTTTGTTCCCACCGTCTCCGGACCAGTTAAACACGGGC
AGTGCCTCTGTCGTGTGCATGCTGAATAGCTTCTATCCCAAAGACGCCCGAGTCCAGTGG
AAAGTGGATGGGGCTATCCGAAACACAGGC---ATCCAGCAAAGTGTCACAGAACAGAAC
AGCAAGGACAGC---ACCTACAGCCTCAGCAGCACCCTGACGATGTCCAGTACAGAGTAC
CAAAGTCATGAGAACTACTCCTGCGAGGTCACTCACAAGAGCCTGTCCTCCGCCCTTGTC
AGGAGCTTCCAAAGAAGCGAGTGT
>XM_037527795.2:406-720 PREDICTED: Talpa occidentalis immunoglobulin kappa light chain-like (LOC119259155), mRNA
GATGTGGCTAAGCCTTCCGCCTTCATCTTCCAACCATCTGAGGAGCAGTTAAGTACCGGA
AGTGTCTCTCTAGTGTGCCTGGTGAATAACTTCTACCCGAGAGACATCAAAGTCAAGTGG
AAAGTGGATGGTGTTGAACAAGCCAATGGC---TCCGACCTCAGTTTCACAGAGCAGGAC
AGCAAGGACAGC---ACCTACAGTCTCAGCAGCACCCTGACGATACCCAGTACAGATTAC
CGAAATCATAACATCTACACCTGTGAGGTCGACCACAAGAGCCTGACCTCCCCGCTCATC
AAGAGCTTCAACAGGAATGAGTGT
>XM_037807602.1:379-696 PREDICTED: Choloepus didactylus immunoglobulin kappa light chain-like (LOC119512816), mRNA
AACGTGGCTAAGCCATCTGTCTTCCTCTTCCCACCGGCTGCAGAGCAGTTAAGTTCTGGA
AGTGCCTCAGTTGTGTGCACTGTGAACGGTTTCTATCCCAGGAAAGCCGACGTCCAGTGG
AAGGTGGACGGCACTGTCCAGACACAGGGC---ATCCAGAATAGCCTCACGGAGCAGGAC
AGCAAAGACAGC---ACCTACAGCCTCAGCAGCATCCTGACGCTCTCCGCAGACCAGTAC
AAAAGACATGAGGTGTACAGCTGCGAGGTCATCCACGAAAGCCTGTCCCCCTCCCTCGTC
AAGAGCTTCAATAGGAATGAGTGT
>Armadillo (Dasypus novemcinctus) IGKC  (ENSDNOG00000043741)
AGCGTGGCCCAGCCATCCGCCTTCCTCTTCCCACCATCCTCGGAGGAGCTCACTACTGGA
AAGGCCTCCGTCGTGTGCCTGGTGAACAGCTTCTATCCTGGTAACGCCAAGGTCACCTGG
AAGGTGGATGGAGCCGTCCAGACCAACAAC---GTCCAGAGCAGCATCACGGATCAGGAC
AGCAAGGACAGC---ACCTACAGCCTCAACAGTGTCCTGACGCTCCCCGCAGCCCAGTAC
AACACTCACAACAAGTACGACTGCGAGGTCACCCACGAGAGCCTGAGCTCCCCGCTGGTC
AAGAGCTTCAACAGGAACGAGTGC
>Hedgehog (Erinaceus europaeus) ENSEEUG00000005731
GCTAATACTAGCCCATCTGTCACCCTGTTCTTACCATCTGCGGAGCAGTTACAGACTGGA
AAAGCCTCTCTCGTATGCTTTCTAAGACGCTTCTATCCCAGAAAAGCTGATGTCAAGTGG
AAAGCTGATGGAGTTGTCCAATCGGGC------ATTGAGAACAGCTTCACAGAGCAGGAC
GCCAAGGACAGC---ACGTACAGTCTCAGCAGCATCCTGACGATGAACAGTGATGAATTC
AACAATCATGAAACATATACCTGTGAGGTCATTCATGAGAGTGTGTCCTCCCCCATCGTC
AGGAGCATCAGAAGGCAGTCTCAG
>Lesser hedgehog tenrec (Echinops telfairi) IGKC  (ENSETEG00000004221)
TCTAATGCCCAACCATCAGTCTCCATCTTCCCGCCATCTTCGGATCAGCTGCAGACAGGA
AGCGCCTCCATGGTGTGCTTGTTAAATAAGTTCTACCCCAGAGAGGTCGAGGTGAAGTGG
AAGGCAGATGGCGTCCTTCAGACAGGCGAC---ATCAAGAACAGCTACACGGAGCAGGAC
AACAAGGACAGC---ACCTACAGTCTCAGTAGTGTGCTGACATTACCTATAAGCACTTAC
AACAGCCATAATGCCTACTCCTGCGAGGTCACGCACAAGACGCTGTCCTCCCCCCACGTG
GAGAGCTTCCGTAAGAACGAGTGT
